# Supplementary material for: Genotypic variation in disease susceptibility among cultured stocks of elkhorn and staghorn corals
Source: PeerJ. 2019 Apr 8;7:e6751. doi: 10.7717/peerj.6751 (PMC6459175; doi:10.7717/peerj.6751)
Supplement: Supplemental Information 6 [file peerj-07-6751-s006.xlsx]

## Sheet: Complete data3
Genet	Replicate	Days since Placement	Status (Ok, TL, D)	Rep TL length (cm)	Rep TL width (cm)	Lesion/Diameter (blank lesion, d= entire circumference of branch)	Inoculate TL length (only measured first and last day) (cm)	Inoculant TL width (only measured last day)	Inoculant Lesion/Diameter (d= full circumference TL, blank = lesion)	Inoculant species	Inoculant type	Notes	Date	Location
C14	i	0	ok				2.9			Acerv	Nursery		2017-07-10	CRF
C14	i	1	ok							Acerv	Nursery		2017-07-11	CRF
C14	i	3	TL	2	0.5					Acerv	Nursery	brown, discolored tissue	2017-07-13	CRF
C14	i	5	TL	1.5	1					Acerv	Nursery		2017-07-15	CRF
C14	i	7	TL	3.5	0.5		7	1	d	Acerv	Nursery	inoculant dead	2017-07-17	CRF
C14	j	0	ok				4.5			Acerv	Nursery		2017-07-10	CRF
C14	j	1	ok							Acerv	Nursery		2017-07-11	CRF
C14	j	3	TL	0.5	0.5					Acerv	Nursery		2017-07-13	CRF
C14	j	5	TL	1	0.5					Acerv	Nursery	Sampled early due to potential death	2017-07-15	CRF
C14	j	7	TL	3	1		9	1	d	Acerv	Nursery	inoculant dead	2017-07-17	CRF
C14	k	0	ok				2.5 one side7 other			Acerv	Nursery	tissue sloughing off	2017-07-10	CRF
C14	k	1	ok							Acerv	Nursery		2017-07-11	CRF
C14	k	3	TL	4	0.5					Acerv	Nursery		2017-07-13	CRF
C14	k	5	TL	4	1					Acerv	Nursery		2017-07-15	CRF
C14	k	7	d	1	0.5		8	0.5	d	Acerv	Nursery	inoculant dead	2017-07-17	CRF
C17	a	0	ok				3			Acerv	Nursery		2017-07-21	CRF
C17	a	2	ok							Acerv	Nursery		2017-07-23	CRF
C17	a	4	ok							Acerv	Nursery		2017-07-25	CRF
C17	a	7	TL	0.5	0.5		5	1	d	Acerv	Nursery		2017-07-28	CRF
C17	b	0	ok				1.5			Acerv	Nursery		2017-07-21	CRF
C17	b	2	ok							Acerv	Nursery		2017-07-23	CRF
C17	b	4	TL	0.5	0.5					Acerv	Nursery		2017-07-25	CRF
C17	b	7	TL	0.5	0.5		10	1	d	Acerv	Nursery		2017-07-28	CRF
C17	c	0	ok				1.2			Acerv	Nursery	Inoculant losing tissue	2017-07-21	CRF
C17	c	2	ok							Acerv	Nursery		2017-07-23	CRF
C17	c	4	ok							Acerv	Nursery		2017-07-25	CRF
C17	c	7	TL	1	0.5		3	1	d	Acerv	Nursery		2017-07-28	CRF
C17	d	0	ok				2			Acerv	Nursery	Inoculant losing tissue	2017-07-21	CRF
C17	d	2	ok							Acerv	Nursery		2017-07-23	CRF
C17	d	4	TL	5	1	d				Acerv	Nursery		2017-07-25	CRF
C17	d	7	TL	6	1	d	10	1	d	Acerv	Nursery	Inoculant dead	2017-07-28	CRF
C17	e	0	ok				1.2			Acerv	Nursery		2017-07-21	CRF
C17	e	2	ok							Acerv	Nursery		2017-07-23	CRF
C17	e	4	TL	0.5	0.5					Acerv	Nursery		2017-07-25	CRF
C17	e	7	TL	2	2		4	1	d	Acerv	Nursery		2017-07-28	CRF
C17	f	0	ok				1.5			Acerv	Nursery		2017-07-21	CRF
C17	f	2	ok							Acerv	Nursery		2017-07-23	CRF
C17	f	4	ok							Acerv	Nursery		2017-07-25	CRF
C17	f	7	ok				6	1	d	Acerv	Nursery		2017-07-28	CRF
C17	g	0	ok				2			Acerv	Nursery		2017-07-21	CRF
C17	g	2	ok							Acerv	Nursery		2017-07-23	CRF
C17	g	4	TL	0.5	0.5					Acerv	Nursery	inoculant dead	2017-07-25	CRF
C17	g	7	TL	0.5	0.5		13	1	d	Acerv	Nursery	inoculant dead	2017-07-28	CRF
C17	h	0	ok				2.3			Acerv	Nursery		2017-07-21	CRF
C17	h	2	ok							Acerv	Nursery		2017-07-23	CRF
C17	h	4	TL	4	1	d				Acerv	Nursery		2017-07-25	CRF
C17	h	7	TL	4	1	d	7	1	d	Acerv	Nursery		2017-07-28	CRF
C17	i	0	ok				2			Acerv	Nursery		2017-07-21	CRF
C17	i	2	ok							Acerv	Nursery		2017-07-23	CRF
C17	i	4	TL	0.5	0.5					Acerv	Nursery		2017-07-25	CRF
C17	i	7	TL	4	1	d	8	1	d	Acerv	Nursery	inoculant dead	2017-07-28	CRF
C17	j	0	ok				1.8			Acerv	Nursery		2017-07-21	CRF
C17	j	2	ok							Acerv	Nursery		2017-07-23	CRF
C17	j	4	ok							Acerv	Nursery		2017-07-25	CRF
C17	j	7	TL	1	1.5		2.5	1	d	Acerv	Nursery		2017-07-28	CRF
C18	a	0	ok				0.8			Acerv	Nursery		2017-07-21	CRF
C18	a	2	ok							Acerv	Nursery		2017-07-23	CRF
C18	a	4	TL	0.5	0.5					Acerv	Nursery		2017-07-25	CRF
C18	a	7	TL	1			1	1	d	Acerv	Nursery		2017-07-28	CRF
C18	b	0	ok				0.8			Acerv	Nursery		2017-07-21	CRF
C18	b	2	ok							Acerv	Nursery		2017-07-23	CRF
C18	b	4	ok							Acerv	Nursery		2017-07-25	CRF
C18	b	7	d	9	1	d	7	1	d	Acerv	Nursery	Inoculant dead	2017-07-28	CRF
C18	c	0	ok				2.3			Acerv	Nursery		2017-07-21	CRF
C18	c	2	ok							Acerv	Nursery		2017-07-23	CRF
C18	c	4	ok							Acerv	Nursery		2017-07-25	CRF
C18	c	7	ok				2	1	d	Acerv	Nursery		2017-07-28	CRF
C18	d	0	ok				2			Acerv	Nursery		2017-07-21	CRF
C18	d	2	ok							Acerv	Nursery		2017-07-23	CRF
C18	d	4	ok							Acerv	Nursery		2017-07-25	CRF
C18	d	7	ok				5	1	d	Acerv	Nursery		2017-07-28	CRF
C18	e	0	ok				2			Acerv	Nursery		2017-07-21	CRF
C18	e	2	ok							Acerv	Nursery		2017-07-23	CRF
C18	e	4	TL	2	0.5					Acerv	Nursery		2017-07-25	CRF
C18	e	7	TL	4	0.5	d	8	1	d	Acerv	Nursery		2017-07-28	CRF
C18	f	0	ok				2			Acerv	Nursery		2017-07-21	CRF
C18	f	2	ok							Acerv	Nursery		2017-07-23	CRF
C18	f	4	ok							Acerv	Nursery	Inoculant dead	2017-07-25	CRF
C18	f	7	TL	3	2		7	1	d	Acerv	Nursery	Inoculant dead	2017-07-28	CRF
C18	g	0	ok				2			Acerv	Nursery		2017-07-21	CRF
C18	g	2	ok							Acerv	Nursery		2017-07-23	CRF
C18	g	4	ok							Acerv	Nursery		2017-07-25	CRF
C18	g	7	ok				2	1	d	Acerv	Nursery		2017-07-28	CRF
C18	h	0	ok				4			Acerv	Nursery		2017-07-21	CRF
C18	h	2	TL	3	1.2					Acerv	Nursery		2017-07-23	CRF
C18	h	4	d	4	0.5	d				Acerv	Nursery		2017-07-25	CRF
C18	h	7	d	0.5	1	d	5	1	d	Acerv	Nursery	Inoculant dead	2017-07-28	CRF
C18	i	0	ok				2			Acerv	Nursery		2017-07-21	CRF
C18	i	2	ok							Acerv	Nursery		2017-07-23	CRF
C18	i	4	ok							Acerv	Nursery		2017-07-25	CRF
C18	i	7	ok				1.5	1	d	Acerv	Nursery		2017-07-28	CRF
C18	j	0	ok				3.5			Acerv	Nursery	Inoculant losing tissue	2017-07-21	CRF
C18	j	2	ok							Acerv	Nursery		2017-07-23	CRF
C18	j	4	TL	3	0.5	d				Acerv	Nursery		2017-07-25	CRF
C18	j	7	TL	5	1	d	10	1	d	Acerv	Nursery	Inoculant dead	2017-07-28	CRF
C19	a	0	ok				1			Acerv	Nursery		2017-07-21	CRF
C19	a	2	ok							Acerv	Nursery		2017-07-23	CRF
C19	a	4	ok							Acerv	Nursery		2017-07-25	CRF
C19	a	7	ok				3	1	d	Acerv	Nursery		2017-07-28	CRF
C19	b	0	ok				5			Acerv	Nursery		2017-07-21	CRF
C19	b	2	TL	0.5	0.5					Acerv	Nursery		2017-07-23	CRF
C19	b	4	TL	3	1					Acerv	Nursery		2017-07-25	CRF
C19	b	7	TL	3.5	1	d	9	1	d	Acerv	Nursery		2017-07-28	CRF
C19	c	0	ok				6.5			Acerv	Nursery	Inoculant losing tissue	2017-07-21	CRF
C19	c	2	ok							Acerv	Nursery		2017-07-23	CRF
C19	c	4	ok							Acerv	Nursery	inoculant dead	2017-07-25	CRF
C19	c	7	TL	6	1	d	10	1	d	Acerv	Nursery	inoculant dead	2017-07-28	CRF
C19	d	0	ok				2			Acerv	Nursery		2017-07-21	CRF
C19	d	2	TL	0.5	0.5					Acerv	Nursery		2017-07-23	CRF
C19	d	4	TL	2.5	1.5					Acerv	Nursery		2017-07-25	CRF
C19	d	7	d	3.5	1	d	7.5	1	d	Acerv	Nursery		2017-07-28	CRF
C19	e	0	ok				1.8			Acerv	Nursery		2017-07-21	CRF
C19	e	2	ok							Acerv	Nursery		2017-07-23	CRF
C19	e	4	ok							Acerv	Nursery		2017-07-25	CRF
C19	e	7	TL	0.5	0.5		10	1	d	Acerv	Nursery	Inoculant dead	2017-07-28	CRF
C19	f	0	ok				1			Acerv	Nursery		2017-07-21	CRF
C19	f	2	ok							Acerv	Nursery		2017-07-23	CRF
C19	f	4	ok							Acerv	Nursery		2017-07-25	CRF
C19	f	7	ok				1	1	d	Acerv	Nursery		2017-07-28	CRF
C19	g	0	ok				3			Acerv	Nursery		2017-07-21	CRF
C19	g	2	ok							Acerv	Nursery		2017-07-23	CRF
C19	g	4	ok							Acerv	Nursery		2017-07-25	CRF
C19	g	7	TL	0.5	0.5		9	1	d	Acerv	Nursery	Inoculant dead	2017-07-28	CRF
C19	h	0	ok				3			Acerv	Nursery		2017-07-21	CRF
C19	h	2	ok							Acerv	Nursery		2017-07-23	CRF
C19	h	4	ok							Acerv	Nursery		2017-07-25	CRF
C19	h	7	TL	0.5	0.5		7	1	d	Acerv	Nursery		2017-07-28	CRF
C19	i	0	ok				3			Acerv	Nursery		2017-07-21	CRF
C19	i	2	ok							Acerv	Nursery		2017-07-23	CRF
C19	i	4	ok							Acerv	Nursery		2017-07-25	CRF
C19	i	7	ok				8	1	d	Acerv	Nursery	Inoculant dead	2017-07-28	CRF
C19	j	0	ok				1.5			Acerv	Nursery		2017-07-21	CRF
C19	j	2	ok							Acerv	Nursery		2017-07-23	CRF
C19	j	4	ok							Acerv	Nursery		2017-07-25	CRF
C19	j	7	ok				8	1	d	Acerv	Nursery		2017-07-28	CRF
C20	a	0	ok				2.5			Acerv	Nursery		2017-07-21	CRF
C20	a	2	ok							Acerv	Nursery		2017-07-23	CRF
C20	a	4	ok							Acerv	Nursery		2017-07-25	CRF
C20	a	7	ok				2	1	d	Acerv	Nursery		2017-07-28	CRF
C20	b	0	ok				1.5			Acerv	Nursery		2017-07-21	CRF
C20	b	2	ok							Acerv	Nursery		2017-07-23	CRF
C20	b	4	ok							Acerv	Nursery		2017-07-25	CRF
C20	b	7	ok				3	1	d	Acerv	Nursery		2017-07-28	CRF
C20	c	0	ok				3.5			Acerv	Nursery		2017-07-21	CRF
C20	c	2	ok							Acerv	Nursery		2017-07-23	CRF
C20	c	4	ok							Acerv	Nursery		2017-07-25	CRF
C20	c	7	TL	2	1		5	1	d	Acerv	Nursery		2017-07-28	CRF
C20	d	0	ok				1.5			Acerv	Nursery		2017-07-21	CRF
C20	d	2	ok							Acerv	Nursery		2017-07-23	CRF
C20	d	4	ok							Acerv	Nursery		2017-07-25	CRF
C20	d	7	ok				4	1	d	Acerv	Nursery		2017-07-28	CRF
C20	e	0	ok				1.2			Acerv	Nursery		2017-07-21	CRF
C20	e	2	ok							Acerv	Nursery		2017-07-23	CRF
C20	e	4	ok							Acerv	Nursery		2017-07-25	CRF
C20	e	7	TL	0.5	0.5		2	1	d	Acerv	Nursery		2017-07-28	CRF
C20	f	0	ok				2			Acerv	Nursery		2017-07-21	CRF
C20	f	2	ok							Acerv	Nursery		2017-07-23	CRF
C20	f	4	ok							Acerv	Nursery		2017-07-25	CRF
C20	f	7	ok				7	1	d	Acerv	Nursery		2017-07-28	CRF
C20	g	0	ok				1			Acerv	Nursery		2017-07-21	CRF
C20	g	2	ok							Acerv	Nursery		2017-07-23	CRF
C20	g	4	TL	2	1	d				Acerv	Nursery	Inoculant 80% dead	2017-07-25	CRF
C20	g	7	TL	2.5	1	d	9	1	d	Acerv	Nursery		2017-07-28	CRF
C20	h	0	ok				2.2			Acerv	Nursery		2017-07-21	CRF
C20	h	2	ok							Acerv	Nursery		2017-07-23	CRF
C20	h	4	ok							Acerv	Nursery		2017-07-25	CRF
C20	h	7	TL	1	1	d	8	1	d	Acerv	Nursery	inoculant 99% dead	2017-07-28	CRF
C20	i	0	ok				1.5			Acerv	Nursery		2017-07-21	CRF
C20	i	2	TL	4.1	1.2					Acerv	Nursery		2017-07-23	CRF
C20	i	4	TL	4	1	d				Acerv	Nursery		2017-07-25	CRF
C20	i	7	TL	7	1	d	9	1	d	Acerv	Nursery	inoculant dead	2017-07-28	CRF
C20	j	0	ok				1			Acerv	Nursery		2017-07-21	CRF
C20	j	2	ok							Acerv	Nursery		2017-07-23	CRF
C20	j	4	ok							Acerv	Nursery		2017-07-25	CRF
C20	j	7	ok				8	1	d	Acerv	Nursery		2017-07-28	CRF
C21	a	0	ok				3			Acerv	Nursery		2017-07-21	CRF
C21	a	2	ok							Acerv	Nursery		2017-07-23	CRF
C21	a	4	TL	3	1	d				Acerv	Nursery		2017-07-25	CRF
C21	a	7	TL	6	1.5	d	12	1.2	d	Acerv	Nursery		2017-07-28	CRF
C21	b	0	ok				2.7			Acerv	Nursery		2017-07-21	CRF
C21	b	2	ok							Acerv	Nursery		2017-07-23	CRF
C21	b	4	TL	10	1	d				Acerv	Nursery		2017-07-25	CRF
C21	b	7	d	11	1.5	d	9	1.5	d	Acerv	Nursery		2017-07-28	CRF
C21	c	0	ok				1.8			Acerv	Nursery		2017-07-21	CRF
C21	c	2	ok							Acerv	Nursery		2017-07-23	CRF
C21	c	4	ok							Acerv	Nursery		2017-07-25	CRF
C21	c	7	TL	0.25	0.25		2	1.5	d	Acerv	Nursery		2017-07-28	CRF
C21	d	0	ok				5			Acerv	Nursery	Inoculant losing tissue	2017-07-21	CRF
C21	d	2	ok							Acerv	Nursery		2017-07-23	CRF
C21	d	4	ok							Acerv	Nursery		2017-07-25	CRF
C21	d	7	TL	2.5	1		10	1.5	d	Acerv	Nursery		2017-07-28	CRF
C21	e	0	ok				3.7			Acerv	Nursery		2017-07-21	CRF
C21	e	2	TL	3	1.5					Acerv	Nursery		2017-07-23	CRF
C21	e	4	TL	5	1	d				Acerv	Nursery		2017-07-25	CRF
C21	e	7	TL	9.5	1.5	d	7.5	1.2	d	Acerv	Nursery		2017-07-28	CRF
C21	f	0	ok				2.3			Acerv	Nursery		2017-07-21	CRF
C21	f	2	TL	0.5	0.5					Acerv	Nursery		2017-07-23	CRF
C21	f	4	TL	1	0.5					Acerv	Nursery		2017-07-25	CRF
C21	f	7	TL	2.5	1.5		7.3	0.5	d	Acerv	Nursery		2017-07-28	CRF
C21	g	0	ok				2			Acerv	Nursery		2017-07-21	CRF
C21	g	2	ok							Acerv	Nursery		2017-07-23	CRF
C21	g	4	ok							Acerv	Nursery		2017-07-25	CRF
C21	g	7	TL	10	1.2		3	1	d	Acerv	Nursery		2017-07-28	CRF
C21	h	0	ok				3.5			Acerv	Nursery		2017-07-21	CRF
C21	h	2	ok							Acerv	Nursery		2017-07-23	CRF
C21	h	4	TL	0.5	0.5					Acerv	Nursery		2017-07-25	CRF
C21	h	7	d	9	1.5	d	9.5	1.3	d	Acerv	Nursery		2017-07-28	CRF
C21	i	0	ok				4			Acerv	Nursery	Inoculant losing tissue	2017-07-21	CRF
C21	i	2	ok							Acerv	Nursery		2017-07-23	CRF
C21	i	4	TL	4	1.5					Acerv	Nursery		2017-07-25	CRF
C21	i	7	TL	4.5	1.3	d	10	1.5	d	Acerv	Nursery		2017-07-28	CRF
C21	j	0	ok				3.2			Acerv	Nursery	Inoculant losing tissue	2017-07-21	CRF
C21	j	2	ok							Acerv	Nursery		2017-07-23	CRF
C21	j	4	TL	5	1	d				Acerv	Nursery		2017-07-25	CRF
C21	j	7	TL	11.5	1.3	d	10.3	1.5	d	Acerv	Nursery		2017-07-28	CRF
C22	a	0	ok				2.4			Acerv	Nursery		2017-07-21	CRF
C22	a	2	ok							Acerv	Nursery		2017-07-23	CRF
C22	a	4	TL	1	0.5					Acerv	Nursery		2017-07-25	CRF
C22	a	7	TL	2	1.2		6.5	1.3	d	Acerv	Nursery		2017-07-28	CRF
C22	b	0	ok				3			Acerv	Nursery	Inoculant losing tissue	2017-07-21	CRF
C22	b	2	TL	6	1.5	d				Acerv	Nursery	Inoculant dead	2017-07-23	CRF
C22	b	4	d	8	4.5					Acerv	Nursery	Inoculant dead	2017-07-25	CRF
C22	b	7	d	7.8	1.8	d	8.5	1.2	d	Acerv	Nursery		2017-07-28	CRF
C22	c	0	ok				2			Acerv	Nursery		2017-07-21	CRF
C22	c	2	ok							Acerv	Nursery		2017-07-23	CRF
C22	c	4	ok							Acerv	Nursery		2017-07-25	CRF
C22	c	7	TL	2	1		6	1	d	Acerv	Nursery		2017-07-28	CRF
C22	d	0	ok				1.7			Acerv	Nursery		2017-07-21	CRF
C22	d	2	ok							Acerv	Nursery		2017-07-23	CRF
C22	d	4	TL	8.5	1.5					Acerv	Nursery	Inoculant dead, sampled early	2017-07-25	CRF
C22	d	7	d	8.5	1.4	d	7.2	1.2	d	Acerv	Nursery		2017-07-28	CRF
C22	e	0	ok				2.5			Acerv	Nursery	Inoculant losing tissue	2017-07-21	CRF
C22	e	2	ok							Acerv	Nursery		2017-07-23	CRF
C22	e	4	ok							Acerv	Nursery	Inoculant dead	2017-07-25	CRF
C22	e	7	TL	3.5	1		10.7	1.5	d	Acerv	Nursery		2017-07-28	CRF
C22	f	0	ok				3.2			Acerv	Nursery		2017-07-21	CRF
C22	f	2	ok							Acerv	Nursery		2017-07-23	CRF
C22	f	4	ok							Acerv	Nursery		2017-07-25	CRF
C22	f	7	ok				3.5	1	d	Acerv	Nursery		2017-07-28	CRF
C22	g	0	ok				4.7			Acerv	Nursery		2017-07-21	CRF
C22	g	2	ok							Acerv	Nursery		2017-07-23	CRF
C22	g	4	ok							Acerv	Nursery		2017-07-25	CRF
C22	g	7	TL	0.25	0.25		4.5	0.5	d	Acerv	Nursery		2017-07-28	CRF
C22	h	0	ok				2			Acerv	Nursery		2017-07-21	CRF
C22	h	2	ok							Acerv	Nursery		2017-07-23	CRF
C22	h	4	ok							Acerv	Nursery		2017-07-25	CRF
C22	h	7	TL	1.5	1.3	d	4	2	d	Acerv	Nursery		2017-07-28	CRF
C22	i	0	ok				2			Acerv	Nursery		2017-07-21	CRF
C22	i	2	ok							Acerv	Nursery		2017-07-23	CRF
C22	i	4	ok							Acerv	Nursery		2017-07-25	CRF
C22	i	7	TL	0.5	0.25		3.5	1.8	d	Acerv	Nursery		2017-07-28	CRF
C22	j	0	ok				1			Acerv	Nursery		2017-07-21	CRF
C22	j	2	ok							Acerv	Nursery		2017-07-23	CRF
C22	j	4	ok							Acerv	Nursery		2017-07-25	CRF
C22	j	7	TL	2	1		5.2	1.5	d	Acerv	Nursery		2017-07-28	CRF
C23	a	0	ok				2.4			Acerv	Nursery		2017-07-21	CRF
C23	a	2	ok							Acerv	Nursery		2017-07-23	CRF
C23	a	4	TL	3	4					Acerv	Nursery	Inoculant dead	2017-07-25	CRF
C23	a	7	d	15	1.3	d	12	1.5	d	Acerv	Nursery		2017-07-28	CRF
C23	b	0	ok				0.7			Acerv	Nursery		2017-07-21	CRF
C23	b	2	ok							Acerv	Nursery		2017-07-23	CRF
C23	b	4	ok							Acerv	Nursery		2017-07-25	CRF
C23	b	7	TL	6	1.5	d	8.5	1	d	Acerv	Nursery		2017-07-28	CRF
C23	c	0	ok				3			Acerv	Nursery		2017-07-21	CRF
C23	c	2	ok							Acerv	Nursery		2017-07-23	CRF
C23	c	4	ok							Acerv	Nursery		2017-07-25	CRF
C23	c	7	TL	5	1.3	d	12	1.3	d	Acerv	Nursery		2017-07-28	CRF
C23	d	0	ok				4.5			Acerv	Nursery		2017-07-21	CRF
C23	d	2	ok							Acerv	Nursery		2017-07-23	CRF
C23	d	4	ok							Acerv	Nursery		2017-07-25	CRF
C23	d	7	TL	0.25	0.25		6	1.5	d	Acerv	Nursery		2017-07-28	CRF
C23	e	0	ok				0.8			Acerv	Nursery		2017-07-21	CRF
C23	e	2	ok							Acerv	Nursery		2017-07-23	CRF
C23	e	4	ok							Acerv	Nursery		2017-07-25	CRF
C23	e	7	ok				1	1	d	Acerv	Nursery		2017-07-28	CRF
C23	f	0	ok				1			Acerv	Nursery		2017-07-21	CRF
C23	f	2	ok							Acerv	Nursery		2017-07-23	CRF
C23	f	4	ok							Acerv	Nursery		2017-07-25	CRF
C23	f	7	ok				1.5	1	d	Acerv	Nursery		2017-07-28	CRF
C23	g	0	ok				1.5			Acerv	Nursery		2017-07-21	CRF
C23	g	2	ok							Acerv	Nursery		2017-07-23	CRF
C23	g	4	ok							Acerv	Nursery		2017-07-25	CRF
C23	g	7	ok				4	1	d	Acerv	Nursery		2017-07-28	CRF
C23	h	0	ok				1.2			Acerv	Nursery		2017-07-21	CRF
C23	h	2	ok							Acerv	Nursery		2017-07-23	CRF
C23	h	4	ok							Acerv	Nursery		2017-07-25	CRF
C23	h	7	ok				1.2	1	d	Acerv	Nursery		2017-07-28	CRF
C23	i	0	ok				2			Acerv	Nursery		2017-07-21	CRF
C23	i	2	ok							Acerv	Nursery		2017-07-23	CRF
C23	i	4	TL	0.25	0.25					Acerv	Nursery		2017-07-25	CRF
C23	i	7	TL	2	1.5		3.5	1.5	d	Acerv	Nursery		2017-07-28	CRF
C23	j	0	ok				4.2			Acerv	Nursery		2017-07-21	CRF
C23	j	2	ok							Acerv	Nursery		2017-07-23	CRF
C23	j	4	ok	3	1	d				Acerv	Nursery		2017-07-25	CRF
C23	j	7	ok				4.5	1	d	Acerv	Nursery		2017-07-28	CRF
C24	a	0	ok				1			Acerv	Nursery		2017-07-21	CRF
C24	a	2	ok							Acerv	Nursery		2017-07-23	CRF
C24	a	4	ok							Acerv	Nursery		2017-07-25	CRF
C24	a	7	ok				2	1.3	d	Acerv	Nursery		2017-07-28	CRF
C24	b	0	ok				2.3			Acerv	Nursery		2017-07-21	CRF
C24	b	2	ok							Acerv	Nursery		2017-07-23	CRF
C24	b	4	ok							Acerv	Nursery		2017-07-25	CRF
C24	b	7	ok				1.5	1	d	Acerv	Nursery		2017-07-28	CRF
C24	c	0	ok				3			Acerv	Nursery		2017-07-21	CRF
C24	c	2	ok							Acerv	Nursery	Rapid tissue loss in inoculant	2017-07-23	CRF
C24	c	4	ok							Acerv	Nursery		2017-07-25	CRF
C24	c	7	d	15	1.2	d	9	1.2	d	Acerv	Nursery		2017-07-28	CRF
C24	d	0	ok				0.7			Acerv	Nursery		2017-07-21	CRF
C24	d	2	ok							Acerv	Nursery		2017-07-23	CRF
C24	d	4	ok							Acerv	Nursery		2017-07-25	CRF
C24	d	7	ok				1	1.3	d	Acerv	Nursery		2017-07-28	CRF
C24	e	0	ok				6			Acerv	Nursery		2017-07-21	CRF
C24	e	2	ok							Acerv	Nursery		2017-07-23	CRF
C24	e	4	TL	0.5	0.5					Acerv	Nursery		2017-07-25	CRF
C24	e	7	TL	4	1.2	d	10.5	1.5	d	Acerv	Nursery		2017-07-28	CRF
C24	f	0	ok				1.5			Acerv	Nursery		2017-07-21	CRF
C24	f	2	ok							Acerv	Nursery		2017-07-23	CRF
C24	f	4	ok							Acerv	Nursery		2017-07-25	CRF
C24	f	7	ok				1.8	1.4	d	Acerv	Nursery		2017-07-28	CRF
C24	g	0	ok				3			Acerv	Nursery		2017-07-21	CRF
C24	g	2	ok							Acerv	Nursery		2017-07-23	CRF
C24	g	4	ok							Acerv	Nursery	Inoculant 90% dead	2017-07-25	CRF
C24	g	7	ok				9	1	d	Acerv	Nursery		2017-07-28	CRF
C24	h	0	ok				2.6			Acerv	Nursery	Inoculant losing tissue	2017-07-21	CRF
C24	h	2	ok							Acerv	Nursery	Rapid tissue loss in inoculant	2017-07-23	CRF
C24	h	4	ok							Acerv	Nursery	Inoculant 90% dead	2017-07-25	CRF
C24	h	7	ok				10.5	1.5	d	Acerv	Nursery		2017-07-28	CRF
C24	i	0	ok				2.5			Acerv	Nursery	Inoculant losing tissue	2017-07-21	CRF
C24	i	2	ok							Acerv	Nursery		2017-07-23	CRF
C24	i	4	ok							Acerv	Nursery		2017-07-25	CRF
C24	i	7	TL	6.5	1	d	9	1.5	d	Acerv	Nursery		2017-07-28	CRF
C24	j	0	ok				1			Acerv	Nursery		2017-07-21	CRF
C24	j	2	ok							Acerv	Nursery		2017-07-23	CRF
C24	j	4	ok							Acerv	Nursery		2017-07-25	CRF
C24	j	7	ok				4.5	1.2	d	Acerv	Nursery		2017-07-28	CRF
C25	a	0	ok				4			Acerv	Nursery	Inoculant losing tissue	2017-07-21	CRF
C25	a	2	d	4	1	d				Acerv	Nursery	inoculant dead	2017-07-23	CRF
C25	a	4	d	5	4.25					Acerv	Nursery	no sample possible	2017-07-25	CRF
C25	a	7	d	5	1.4	d	7.3	1.4	d	Acerv	Nursery		2017-07-28	CRF
C25	b	0	ok				1.8			Acerv	Nursery		2017-07-21	CRF
C25	b	2	ok							Acerv	Nursery		2017-07-23	CRF
C25	b	4	ok							Acerv	Nursery		2017-07-25	CRF
C25	b	7	ok				1.5	0.5	d	Acerv	Nursery		2017-07-28	CRF
C25	c	0	ok				1			Acerv	Nursery		2017-07-21	CRF
C25	c	2	ok							Acerv	Nursery		2017-07-23	CRF
C25	c	4	ok							Acerv	Nursery	Disease appears to have stopped progressing on inoculant	2017-07-25	CRF
C25	c	7	ok				2	1.5	d	Acerv	Nursery		2017-07-28	CRF
C25	d	0	ok				2.8			Acerv	Nursery		2017-07-21	CRF
C25	d	2	ok							Acerv	Nursery		2017-07-23	CRF
C25	d	4	TL	5	3.5					Acerv	Nursery		2017-07-25	CRF
C25	d	7	d	11	1.5	d	10.5	1.8	d	Acerv	Nursery		2017-07-28	CRF
C25	e	0	ok				1.7			Acerv	Nursery		2017-07-21	CRF
C25	e	2	ok							Acerv	Nursery		2017-07-23	CRF
C25	e	4	ok							Acerv	Nursery		2017-07-25	CRF
C25	e	7	ok				1	1	d	Acerv	Nursery		2017-07-28	CRF
C25	f	0	ok				2.7			Acerv	Nursery		2017-07-21	CRF
C25	f	2	ok							Acerv	Nursery		2017-07-23	CRF
C25	f	4	ok							Acerv	Nursery		2017-07-25	CRF
C25	f	7	ok				1.8	1	d	Acerv	Nursery		2017-07-28	CRF
C25	g	0	ok				4			Acerv	Nursery		2017-07-21	CRF
C25	g	2	ok							Acerv	Nursery		2017-07-23	CRF
C25	g	4	ok							Acerv	Nursery		2017-07-25	CRF
C25	g	7	ok				5	1.7	d	Acerv	Nursery		2017-07-28	CRF
C25	h	0	ok				2			Acerv	Nursery		2017-07-21	CRF
C25	h	2	ok							Acerv	Nursery		2017-07-23	CRF
C25	h	4	ok							Acerv	Nursery		2017-07-25	CRF
C25	h	7	TL	1.5	1		4	1.5	d	Acerv	Nursery		2017-07-28	CRF
C25	i	0	ok				2			Acerv	Nursery	Inoculant losing tissue	2017-07-21	CRF
C25	i	2	ok							Acerv	Nursery		2017-07-23	CRF
C25	i	4	ok							Acerv	Nursery		2017-07-25	CRF
C25	i	7	TL	3.5	1		6	1	d	Acerv	Nursery		2017-07-28	CRF
C25	j	0	ok				1.8			Acerv	Nursery		2017-07-21	CRF
C25	j	2	TL	3	1					Acerv	Nursery		2017-07-23	CRF
C25	j	4	TL	2	3					Acerv	Nursery	two areas of tissue loss, 2x2 and 2x3	2017-07-25	CRF
C25	j	7	TL	4	2		7	1	d	Acerv	Nursery		2017-07-28	CRF
C26	a	0	ok				1.5			Acerv	Nursery		2017-07-21	CRF
C26	a	2	ok							Acerv	Nursery	inoculant 50% TL	2017-07-23	CRF
C26	a	4	ok							Acerv	Nursery		2017-07-25	CRF
C26	a	7	ok				4.5	1.5	d	Acerv	Nursery		2017-07-28	CRF
C26	b	0	ok				1.7			Acerv	Nursery		2017-07-21	CRF
C26	b	2	ok							Acerv	Nursery		2017-07-23	CRF
C26	b	4	ok							Acerv	Nursery		2017-07-25	CRF
C26	b	7	TL	0.5	0.5		1.3	1.3	d	Acerv	Nursery		2017-07-28	CRF
C26	c	0	ok				2			Acerv	Nursery		2017-07-21	CRF
C26	c	2	ok							Acerv	Nursery		2017-07-23	CRF
C26	c	4	ok							Acerv	Nursery		2017-07-25	CRF
C26	c	7	ok				1	1.5	d	Acerv	Nursery		2017-07-28	CRF
C26	d	0	ok				1.8			Acerv	Nursery		2017-07-21	CRF
C26	d	2	ok							Acerv	Nursery		2017-07-23	CRF
C26	d	4	ok							Acerv	Nursery		2017-07-25	CRF
C26	d	7	TL	2.5	1		8	1.3	d	Acerv	Nursery		2017-07-28	CRF
C26	e	0	ok				1.8			Acerv	Nursery		2017-07-21	CRF
C26	e	2	ok							Acerv	Nursery		2017-07-23	CRF
C26	e	4	ok							Acerv	Nursery		2017-07-25	CRF
C26	e	7	ok				2	1.5	d	Acerv	Nursery		2017-07-28	CRF
C26	f	0	ok				2			Acerv	Nursery		2017-07-21	CRF
C26	f	2	ok							Acerv	Nursery		2017-07-23	CRF
C26	f	4	ok							Acerv	Nursery		2017-07-25	CRF
C26	f	7	ok				3	1.5	d	Acerv	Nursery		2017-07-28	CRF
C26	g	0	ok				1.8			Acerv	Nursery		2017-07-21	CRF
C26	g	2	ok							Acerv	Nursery		2017-07-23	CRF
C26	g	4	ok							Acerv	Nursery		2017-07-25	CRF
C26	g	7	TL	0.25	0.25		10.5	1.5	d	Acerv	Nursery		2017-07-28	CRF
C26	h	0	ok				1.7			Acerv	Nursery		2017-07-21	CRF
C26	h	2	ok							Acerv	Nursery		2017-07-23	CRF
C26	h	4	ok							Acerv	Nursery	Disease appears to have stopped progressing on inoculant	2017-07-25	CRF
C26	h	7	ok				1.5	1	d	Acerv	Nursery		2017-07-28	CRF
C26	i	0	ok				2.8			Acerv	Nursery		2017-07-21	CRF
C26	i	2	ok							Acerv	Nursery		2017-07-23	CRF
C26	i	4	ok							Acerv	Nursery		2017-07-25	CRF
C26	i	7	ok				2.5	1.5	d	Acerv	Nursery		2017-07-28	CRF
C26	j	0	ok				1			Acerv	Nursery		2017-07-21	CRF
C26	j	2	ok							Acerv	Nursery		2017-07-23	CRF
C26	j	4	ok							Acerv	Nursery		2017-07-25	CRF
C26	j	7	ok				5	1.4	d	Acerv	Nursery		2017-07-28	CRF
C28	a	0	ok				3			Acerv	Nursery		2017-07-10	CRF
C28	a	1	ok							Acerv	Nursery		2017-07-11	CRF
C28	a	3	ok							Acerv	Nursery		2017-07-13	CRF
C28	a	5	ok							Acerv	Nursery		2017-07-15	CRF
C28	a	7	TL	2	1		5	1	d	Acerv	Nursery		2017-07-17	CRF
C28	b	0	ok				3.4			Acerv	Nursery		2017-07-10	CRF
C28	b	1	ok							Acerv	Nursery		2017-07-11	CRF
C28	b	3	ok							Acerv	Nursery		2017-07-13	CRF
C28	b	5	TL	2	0.5					Acerv	Nursery		2017-07-15	CRF
C28	b	7	TL	2	0.5		12	1.5	d	Acerv	Nursery	inoculant dead	2017-07-17	CRF
C28	c	0	ok				0			Acerv	Nursery	Tissue sloughing off in blotches	2017-07-10	CRF
C28	c	1	ok							Acerv	Nursery		2017-07-11	CRF
C28	c	3	ok							Acerv	Nursery		2017-07-13	CRF
C28	c	5	ok							Acerv	Nursery		2017-07-15	CRF
C28	c	7	TL	6	1	d	6	1.5	d	Acerv	Nursery	inoculant dead	2017-07-17	CRF
C28	d	0	ok				0			Acerv	Nursery	Tissue sloughing off in blotches	2017-07-10	CRF
C28	d	1	ok							Acerv	Nursery		2017-07-11	CRF
C28	d	3	TL	6	3					Acerv	Nursery	80% TL, full circumference	2017-07-13	CRF
C28	d	5	d	6	1.5	d				Acerv	Nursery	No sample possible	2017-07-15	CRF
C28	d	7	d	5	1	d	6	1	d	Acerv	Nursery	inoculant dead	2017-07-17	CRF
C28	e	0	ok				3			Acerv	Nursery		2017-07-10	CRF
C28	e	1	ok							Acerv	Nursery		2017-07-11	CRF
C28	e	3	ok							Acerv	Nursery		2017-07-13	CRF
C28	e	5	ok							Acerv	Nursery		2017-07-15	CRF
C28	e	7	ok				2	1	d	Acerv	Nursery		2017-07-17	CRF
C28	f	0	ok				6.5			Acerv	Nursery		2017-07-10	CRF
C28	f	1	ok							Acerv	Nursery		2017-07-11	CRF
C28	f	3	ok							Acerv	Nursery		2017-07-13	CRF
C28	f	5	ok							Acerv	Nursery		2017-07-15	CRF
C28	f	7	TL	5	1		10	1.5	d	Acerv	Nursery	inoculant dead	2017-07-17	CRF
C28	g	1	ok							Acerv	Nursery		2017-07-11	CRF
C28	g	3	ok							Acerv	Nursery		2017-07-13	CRF
C28	g	5	ok							Acerv	Nursery		2017-07-15	CRF
C28	g	7	ok				4			Acerv	Nursery		2017-07-17	CRF
C28	h	0	ok				2.5			Acerv	Nursery		2017-07-10	CRF
C28	h	1	ok							Acerv	Nursery		2017-07-11	CRF
C28	h	3	ok							Acerv	Nursery		2017-07-13	CRF
C28	h	5	ok							Acerv	Nursery		2017-07-15	CRF
C28	h	7	ok				3		d	Acerv	Nursery		2017-07-17	CRF
C28	i	0	ok				3			Acerv	Nursery		2017-07-10	CRF
C28	i	1	ok							Acerv	Nursery		2017-07-11	CRF
C28	i	3	ok							Acerv	Nursery		2017-07-13	CRF
C28	i	5	ok							Acerv	Nursery		2017-07-15	CRF
C28	i	7	ok				4		d	Acerv	Nursery		2017-07-17	CRF
C28	j	0	ok				2			Acerv	Nursery		2017-07-10	CRF
C28	j	1	ok							Acerv	Nursery		2017-07-11	CRF
C28	j	3	ok							Acerv	Nursery		2017-07-13	CRF
C28	j	5	ok							Acerv	Nursery		2017-07-15	CRF
C28	j	7	ok				2		d	Acerv	Nursery		2017-07-17	CRF
C28	g	0	ok				1.5			Acerv	Nursery		2017-07-10	CRF
C29	a	0	ok				2.3			Acerv	Nursery		2017-07-10	CRF
C29	a	1	ok							Acerv	Nursery		2017-07-11	CRF
C29	a	3	ok							Acerv	Nursery		2017-07-13	CRF
C29	a	5	ok							Acerv	Nursery		2017-07-15	CRF
C29	a	7	ok				3			Acerv	Nursery		2017-07-17	CRF
C29	b	0	ok				2.5			Acerv	Nursery		2017-07-10	CRF
C29	b	1	ok							Acerv	Nursery		2017-07-11	CRF
C29	b	3	ok							Acerv	Nursery		2017-07-13	CRF
C29	b	5	TL	0.5	0.5					Acerv	Nursery		2017-07-15	CRF
C29	b	7	TL	1	2		2		d	Acerv	Nursery		2017-07-17	CRF
C29	c	0	ok				2.3			Acerv	Nursery		2017-07-10	CRF
C29	c	1	ok							Acerv	Nursery		2017-07-11	CRF
C29	c	3	ok							Acerv	Nursery		2017-07-13	CRF
C29	c	5	ok							Acerv	Nursery		2017-07-15	CRF
C29	c	7	ok				2		d	Acerv	Nursery		2017-07-17	CRF
C29	d	0	ok				3			Acerv	Nursery	Tissue sloughing off inoculant	2017-07-10	CRF
C29	d	1	ok							Acerv	Nursery		2017-07-11	CRF
C29	d	3	ok							Acerv	Nursery		2017-07-13	CRF
C29	d	5	ok							Acerv	Nursery		2017-07-15	CRF
C29	d	7	ok				5		d	Acerv	Nursery		2017-07-17	CRF
C29	e	0	ok				3			Acerv	Nursery		2017-07-10	CRF
C29	e	1	ok							Acerv	Nursery		2017-07-11	CRF
C29	e	3	ok							Acerv	Nursery	inoculant dead	2017-07-13	CRF
C29	e	5	ok							Acerv	Nursery		2017-07-15	CRF
C29	e	7	ok				5		d	Acerv	Nursery		2017-07-17	CRF
C29	f	0	ok				1			Acerv	Nursery	tissue sloughing off	2017-07-10	CRF
C29	f	1	ok							Acerv	Nursery		2017-07-11	CRF
C29	f	3	ok							Acerv	Nursery		2017-07-13	CRF
C29	f	5	ok							Acerv	Nursery		2017-07-15	CRF
C29	f	7	ok				1		d	Acerv	Nursery		2017-07-17	CRF
C29	g	0	ok				1.2			Acerv	Nursery		2017-07-10	CRF
C29	g	1	ok							Acerv	Nursery		2017-07-11	CRF
C29	g	3	ok							Acerv	Nursery		2017-07-13	CRF
C29	g	5	TL	2.5	2					Acerv	Nursery	Lesion not wrapped around	2017-07-15	CRF
C29	g	7	TL	4	1	d	7		d	Acerv	Nursery	inoculant dead	2017-07-17	CRF
C29	h	0	ok				2.3			Acerv	Nursery		2017-07-10	CRF
C29	h	1	ok							Acerv	Nursery		2017-07-11	CRF
C29	h	3	ok							Acerv	Nursery		2017-07-13	CRF
C29	h	5	ok							Acerv	Nursery		2017-07-15	CRF
C29	h	7	ok				2		d	Acerv	Nursery		2017-07-17	CRF
C29	i	0	ok				4.7			Acerv	Nursery		2017-07-10	CRF
C29	i	1	ok							Acerv	Nursery		2017-07-11	CRF
C29	i	3	ok							Acerv	Nursery		2017-07-13	CRF
C29	i	5	TL	0.5	0.5					Acerv	Nursery		2017-07-15	CRF
C29	i	7	TL	4.5	0.5	d	7.5		d	Acerv	Nursery	inoculant dead	2017-07-17	CRF
C29	j	0	ok				5			Acerv	Nursery		2017-07-10	CRF
C29	j	1	ok							Acerv	Nursery		2017-07-11	CRF
C29	j	3	ok							Acerv	Nursery		2017-07-13	CRF
C29	j	5	ok							Acerv	Nursery		2017-07-15	CRF
C29	j	7	TL	2	1		7	0.5	d	Acerv	Nursery	inoculant dead	2017-07-17	CRF
C30	a	0	ok				4			Acerv	Nursery		2017-07-10	CRF
C30	a	1	ok							Acerv	Nursery		2017-07-11	CRF
C30	a	3	ok							Acerv	Nursery		2017-07-13	CRF
C30	a	5	ok							Acerv	Nursery		2017-07-15	CRF
C30	a	7	ok				3.5	0.5	d	Acerv	Nursery		2017-07-17	CRF
C30	b	0	ok				1.2			Acerv	Nursery		2017-07-10	CRF
C30	b	1	ok							Acerv	Nursery		2017-07-11	CRF
C30	b	3	ok							Acerv	Nursery		2017-07-13	CRF
C30	b	5	ok							Acerv	Nursery		2017-07-15	CRF
C30	b	7	ok				1	1	d	Acerv	Nursery		2017-07-17	CRF
C30	c	0	ok				3.5			Acerv	Nursery		2017-07-10	CRF
C30	c	1	ok							Acerv	Nursery		2017-07-11	CRF
C30	c	3	ok							Acerv	Nursery		2017-07-13	CRF
C30	c	5	ok							Acerv	Nursery		2017-07-15	CRF
C30	c	7	ok				3	0.5	d	Acerv	Nursery		2017-07-17	CRF
C30	d	0	ok				1.5			Acerv	Nursery		2017-07-10	CRF
C30	d	1	ok							Acerv	Nursery		2017-07-11	CRF
C30	d	3	ok							Acerv	Nursery		2017-07-13	CRF
C30	d	5	ok							Acerv	Nursery		2017-07-15	CRF
C30	d	7	ok				3	0.5	d	Acerv	Nursery		2017-07-17	CRF
C30	e	0	ok				5.5			Acerv	Nursery	splotchy	2017-07-10	CRF
C30	e	1	TL	4	1					Acerv	Nursery		2017-07-11	CRF
C30	e	3	TL	6	2	d				Acerv	Nursery	80% TL, full circumference	2017-07-13	CRF
C30	e	5	d	8	2	d				Acerv	Nursery	No sample possible	2017-07-15	CRF
C30	e	7	d	8	2	d	8	2	d	Acerv	Nursery		2017-07-17	CRF
C30	f	0	ok				2.5 one side 1.5 tip			Acerv	Nursery		2017-07-10	CRF
C30	f	1	ok							Acerv	Nursery		2017-07-11	CRF
C30	f	3	ok							Acerv	Nursery		2017-07-13	CRF
C30	f	5	ok							Acerv	Nursery		2017-07-15	CRF
C30	f	7	TL	2	1		7	2	d	Acerv	Nursery		2017-07-17	CRF
C30	g	0	ok				5.5			Acerv	Nursery		2017-07-10	CRF
C30	g	1	ok							Acerv	Nursery		2017-07-11	CRF
C30	g	3	ok							Acerv	Nursery		2017-07-13	CRF
C30	g	5	ok							Acerv	Nursery		2017-07-15	CRF
C30	g	7	ok				5.5	1.5	d	Acerv	Nursery		2017-07-17	CRF
C30	h	0	ok				3			Acerv	Nursery		2017-07-10	CRF
C30	h	1	ok							Acerv	Nursery		2017-07-11	CRF
C30	h	3	ok							Acerv	Nursery		2017-07-13	CRF
C30	h	5	ok							Acerv	Nursery		2017-07-15	CRF
C30	h	7	ok				7	2	d	Acerv	Nursery		2017-07-17	CRF
C30	i	0	ok				1.5			Acerv	Nursery		2017-07-10	CRF
C30	i	1	ok							Acerv	Nursery		2017-07-11	CRF
C30	i	3	ok							Acerv	Nursery		2017-07-13	CRF
C30	i	5	d	7	0.5	d				Acerv	Nursery	No sample possible	2017-07-15	CRF
C30	i	7	d	7	0.5	d	7	1	d	Acerv	Nursery	inoculant dead	2017-07-17	CRF
C30	j	0	ok				2			Acerv	Nursery	not circumference, just 1.5x1	2017-07-10	CRF
C30	j	1	ok							Acerv	Nursery		2017-07-11	CRF
C30	j	3	ok							Acerv	Nursery		2017-07-13	CRF
C30	j	5	ok							Acerv	Nursery		2017-07-15	CRF
C30	j	7	ok				5	1	d	Acerv	Nursery		2017-07-17	CRF
C31	a	0	ok				5			Acerv	Nursery	not circumference	2017-07-10	CRF
C31	a	1	ok							Acerv	Nursery		2017-07-11	CRF
C31	a	3	ok							Acerv	Nursery		2017-07-13	CRF
C31	a	5	ok							Acerv	Nursery		2017-07-15	CRF
C31	a	7	TL	1	0.5		8	1	d	Acerv	Nursery	inoculant dead	2017-07-17	CRF
C31	b	0	ok				2.5			Acerv	Nursery		2017-07-10	CRF
C31	b	1	ok							Acerv	Nursery		2017-07-11	CRF
C31	b	3	ok							Acerv	Nursery		2017-07-13	CRF
C31	b	5	ok							Acerv	Nursery		2017-07-15	CRF
C31	b	7	ok				3	1	d	Acerv	Nursery		2017-07-17	CRF
C31	c	0	ok				2.5			Acerv	Nursery		2017-07-10	CRF
C31	c	1	ok							Acerv	Nursery		2017-07-11	CRF
C31	c	3	ok							Acerv	Nursery		2017-07-13	CRF
C31	c	5	ok							Acerv	Nursery		2017-07-15	CRF
C31	c	7	TL	3	1		4	1	d	Acerv	Nursery		2017-07-17	CRF
C31	d	0	ok				2			Acerv	Nursery		2017-07-10	CRF
C31	d	1	ok							Acerv	Nursery		2017-07-11	CRF
C31	d	3	ok							Acerv	Nursery		2017-07-13	CRF
C31	d	5	ok							Acerv	Nursery		2017-07-15	CRF
C31	d	7	TL	1.5	0.5		14	1	d	Acerv	Nursery	inoculant dead	2017-07-17	CRF
C31	e	0	ok				4			Acerv	Nursery		2017-07-10	CRF
C31	e	1	ok							Acerv	Nursery		2017-07-11	CRF
C31	e	3	ok							Acerv	Nursery		2017-07-13	CRF
C31	e	5	ok							Acerv	Nursery		2017-07-15	CRF
C31	e	7	ok				7	2	d	Acerv	Nursery		2017-07-17	CRF
C31	f	0	ok				2.5			Acerv	Nursery		2017-07-10	CRF
C31	f	1	ok							Acerv	Nursery		2017-07-11	CRF
C31	f	3	TL	0.5	0.5					Acerv	Nursery		2017-07-13	CRF
C31	f	5	d							Acerv	Nursery	No sample possible	2017-07-15	CRF
C31	f	7	d	7	2	d	7	1	d	Acerv	Nursery	inoculant dead	2017-07-17	CRF
C31	g	0	ok				2			Acerv	Nursery		2017-07-10	CRF
C31	g	1	ok							Acerv	Nursery		2017-07-11	CRF
C31	g	3	ok							Acerv	Nursery		2017-07-13	CRF
C31	g	5	ok							Acerv	Nursery		2017-07-15	CRF
C31	g	7	TL	2	1		4	1	d	Acerv	Nursery		2017-07-17	CRF
C31	h	0	ok				2			Acerv	Nursery		2017-07-10	CRF
C31	h	1	ok							Acerv	Nursery		2017-07-11	CRF
C31	h	3	ok							Acerv	Nursery		2017-07-13	CRF
C31	h	5	ok							Acerv	Nursery		2017-07-15	CRF
C31	h	7	ok				2	1	d	Acerv	Nursery		2017-07-17	CRF
C31	i	0	ok				1			Acerv	Nursery		2017-07-10	CRF
C31	i	1	ok							Acerv	Nursery		2017-07-11	CRF
C31	i	3	ok							Acerv	Nursery		2017-07-13	CRF
C31	i	5	ok							Acerv	Nursery		2017-07-15	CRF
C31	i	7	ok				1.5	1	d	Acerv	Nursery		2017-07-17	CRF
C31	j	0	ok				2.5			Acerv	Nursery		2017-07-10	CRF
C31	j	1	ok							Acerv	Nursery		2017-07-11	CRF
C31	j	3	ok							Acerv	Nursery		2017-07-13	CRF
C31	j	5	ok							Acerv	Nursery		2017-07-15	CRF
C31	j	7	ok				2	1	d	Acerv	Nursery		2017-07-17	CRF
C9	i	0	ok				12			Acerv	Nursery	multiple branches diseased	2017-07-10	CRF
C9	i	1	ok							Acerv	Nursery		2017-07-11	CRF
C9	i	3	ok							Acerv	Nursery		2017-07-13	CRF
C9	i	5	ok							Acerv	Nursery	Sampled early due to potential death	2017-07-15	CRF
C9	i	7	TL	2	1		10	1	d	Acerv	Nursery	inoculant dead	2017-07-17	CRF
C9	j	0	ok				2.5			Acerv	Nursery		2017-07-10	CRF
C9	j	1	ok							Acerv	Nursery		2017-07-11	CRF
C9	j	3	TL	5	1					Acerv	Nursery	TL spotty throughout	2017-07-13	CRF
C9	j	5	d							Acerv	Nursery		2017-07-15	CRF
C9	j	7	gone- fallen off tree							Acerv	Nursery	Fallen off tree, unknown	2017-07-17	CRF
C9	k	0	ok				1.6 one end 3 other side			Acerv	Nursery		2017-07-10	CRF
C9	k	1	ok							Acerv	Nursery		2017-07-11	CRF
C9	k	3	ok							Acerv	Nursery	inoculant dead	2017-07-13	CRF
C9	k	5	ok							Acerv	Nursery	No sample possible	2017-07-15	CRF
C9	k	7	TL	5	1	d	7	1	d	Acerv	Nursery	inoculant dead	2017-07-17	CRF
P1	x	0	ok				5.5			Acerv	Nursery		2017-07-10	CRF
P1	x	1	ok							Acerv	Nursery		2017-07-11	CRF
P1	x	3	ok							Acerv	Nursery		2017-07-13	CRF
P1	x	5	TL	3	2					Acerv	Nursery		2017-07-15	CRF
P1	x	7	TL	5	4		9	2	d	Acerv	Nursery		2017-07-17	CRF
P1	y	0	ok				1.6			Acerv	Nursery		2017-07-10	CRF
P1	y	1	ok							Acerv	Nursery		2017-07-11	CRF
P1	y	3	ok							Acerv	Nursery		2017-07-13	CRF
P1	y	5	ok							Acerv	Nursery		2017-07-15	CRF
P1	y	7	ok				5	2	d	Acerv	Nursery		2017-07-17	CRF
P1	z	0	ok				2			Acerv	Nursery		2017-07-10	CRF
P1	z	1	ok							Acerv	Nursery		2017-07-11	CRF
P1	z	3	TL	3	1					Acerv	Nursery		2017-07-13	CRF
P1	z	5	TL	4.5	4					Acerv	Nursery		2017-07-15	CRF
P1	z	7	TL	6	4	d	5	2	d	Acerv	Nursery		2017-07-17	CRF
P10	a	0	ok				3.1			Acerv	Nursery		2017-07-10	CRF
P10	a	1	ok							Acerv	Nursery		2017-07-11	CRF
P10	a	3	ok							Acerv	Nursery		2017-07-13	CRF
P10	a	5	TL	1	3					Acerv	Nursery	Data from photo	2017-07-15	CRF
P10	a	7	TL	4	2		5.5	2	d	Acerv	Nursery		2017-07-17	CRF
P10	b	0	ok				14.4			Acerv	Nursery		2017-07-10	CRF
P10	b	1	ok							Acerv	Nursery		2017-07-11	CRF
P10	b	3	TL	6	5					Acerv	Nursery	60% TL	2017-07-13	CRF
P10	b	5	d	16	2	d				Acerv	Nursery	Data from photo	2017-07-15	CRF
P10	b	7	d	16	2	d				Acerv	Nursery		2017-07-17	CRF
P10	c	0	ok				1.7			Acerv	Nursery		2017-07-10	CRF
P10	c	1	ok							Acerv	Nursery		2017-07-11	CRF
P10	c	3	ok							Acerv	Nursery		2017-07-13	CRF
P10	c	5	ok							Acerv	Nursery	Data from photo	2017-07-15	CRF
P10	c	7	ok				2	1	d	Acerv	Nursery		2017-07-17	CRF
P10	d	0	ok				6.3			Acerv	Nursery		2017-07-10	CRF
P10	d	1	ok							Acerv	Nursery		2017-07-11	CRF
P10	d	3	ok							Acerv	Nursery	inoculant dead	2017-07-13	CRF
P10	d	5	ok							Acerv	Nursery	Data from photo	2017-07-15	CRF
P10	d	7	TL	2	1		7	1	d	Acerv	Nursery		2017-07-17	CRF
P10	e	0	ok				5.7 one side 2.0 other			Acerv	Nursery		2017-07-10	CRF
P10	e	1	ok							Acerv	Nursery		2017-07-11	CRF
P10	e	3	TL	3	1					Acerv	Nursery		2017-07-13	CRF
P10	e	5	TL	3	1					Acerv	Nursery	Data from photo	2017-07-15	CRF
P10	e	7	TL	5	4	d	14.5	1	d	Acerv	Nursery		2017-07-17	CRF
P10	f	0	ok				6.5			Acerv	Nursery		2017-07-10	CRF
P10	f	1	ok							Acerv	Nursery		2017-07-11	CRF
P10	f	3	TL	2	3					Acerv	Nursery		2017-07-13	CRF
P10	f	5	TL	4	3	d				Acerv	Nursery	Data from photo	2017-07-15	CRF
P10	f	7	fallen off tree				10	1	d	Acerv	Nursery		2017-07-17	CRF
P10	g	0	ok				4.8 one side .8 other			Acerv	Nursery		2017-07-10	CRF
P10	g	1	ok							Acerv	Nursery		2017-07-11	CRF
P10	g	3	TL	1	1					Acerv	Nursery		2017-07-13	CRF
P10	g	5	TL	2	3					Acerv	Nursery	Data from photo	2017-07-15	CRF
P10	g	7	TL	7	2.5		12	1.5	d	Acerv	Nursery		2017-07-17	CRF
P10	h	0	ok				3			Acerv	Nursery		2017-07-10	CRF
P10	h	1	ok							Acerv	Nursery		2017-07-11	CRF
P10	h	3	TL	0.5	1					Acerv	Nursery		2017-07-13	CRF
P10	h	5	TL	2	1					Acerv	Nursery	Data from photo	2017-07-15	CRF
P10	h	7	TL	3	2		19	1.5	d	Acerv	Nursery		2017-07-17	CRF
P10	i	0	ok				2 one side 2.8 other			Acerv	Nursery		2017-07-10	CRF
P10	i	1	ok							Acerv	Nursery		2017-07-11	CRF
P10	i	3	TL	3	1					Acerv	Nursery		2017-07-13	CRF
P10	i	5	TL	3	3					Acerv	Nursery	Data from photo	2017-07-15	CRF
P10	i	7	TL	8,4	5.5,3		18	1	d	Acerv	Nursery		2017-07-17	CRF
P10	j	0	ok				1.5 one sside 2.3 other			Acerv	Nursery		2017-07-10	CRF
P10	j	1	ok							Acerv	Nursery		2017-07-11	CRF
P10	j	3	TL	2	3					Acerv	Nursery		2017-07-13	CRF
P10	j	5	TL	2	3					Acerv	Nursery	Data from photo	2017-07-15	CRF
P10	j	7	TL	6	4	d	7	1	d	Acerv	Nursery		2017-07-17	CRF
P11	a	0	ok				7			Acerv	Nursery	multiple branches diseased	2017-07-10	CRF
P11	a	1	TL	1	0.5					Acerv	Nursery		2017-07-11	CRF
P11	a	3	TL	3	3					Acerv	Nursery		2017-07-13	CRF
P11	a	5	TL	8	4					Acerv	Nursery	Data from photo	2017-07-15	CRF
P11	a	7	TL	8	3.5	d	13	1	d	Acerv	Nursery		2017-07-17	CRF
P11	b	0	ok				2.3			Acerv	Nursery		2017-07-10	CRF
P11	b	1	TL	1	0.5					Acerv	Nursery		2017-07-11	CRF
P11	b	3	TL	2	1					Acerv	Nursery		2017-07-13	CRF
P11	b	5	TL	3	1					Acerv	Nursery	Data from photo	2017-07-15	CRF
P11	b	7	TL	4	2		12	1.5	d	Acerv	Nursery		2017-07-17	CRF
P11	c	0	ok				2.6			Acerv	Nursery		2017-07-10	CRF
P11	c	1	ok							Acerv	Nursery		2017-07-11	CRF
P11	c	3	ok							Acerv	Nursery	crab in residence	2017-07-13	CRF
P11	c	5	ok							Acerv	Nursery	Data from photo	2017-07-15	CRF
P11	c	7	TL	0.5	0.5		5	1.5	d	Acerv	Nursery		2017-07-17	CRF
P11	d	0	ok				2.3			Acerv	Nursery		2017-07-10	CRF
P11	d	1	ok							Acerv	Nursery		2017-07-11	CRF
P11	d	3	OK							Acerv	Nursery		2017-07-13	CRF
P11	d	5	ok							Acerv	Nursery	Data from photo	2017-07-15	CRF
P11	d	7	TL	3	2		9	1	d	Acerv	Nursery		2017-07-17	CRF
P11	e	0	ok				3.8			Acerv	Nursery		2017-07-10	CRF
P11	e	1	ok							Acerv	Nursery		2017-07-11	CRF
P11	e	3	TL	0.5	1					Acerv	Nursery		2017-07-13	CRF
P11	e	5	TL	2	2					Acerv	Nursery	Data from photo	2017-07-15	CRF
P11	e	7	TL	6, 3	4, 4		7	2	d	Acerv	Nursery		2017-07-17	CRF
P11	f	0	ok				1.9			Acerv	Nursery		2017-07-10	CRF
P11	f	1	ok							Acerv	Nursery		2017-07-11	CRF
P11	f	3	OK							Acerv	Nursery		2017-07-13	CRF
P11	f	5	ok							Acerv	Nursery	Data from photo	2017-07-15	CRF
P11	f	7	ok				2	1	d	Acerv	Nursery		2017-07-17	CRF
P11	g	0	ok				1.6			Acerv	Nursery		2017-07-10	CRF
P11	g	1	ok							Acerv	Nursery		2017-07-11	CRF
P11	g	3	TL	4	5					Acerv	Nursery	80% TL, full circumference	2017-07-13	CRF
P11	g	5	d	8	3	d				Acerv	Nursery	Data from photo	2017-07-15	CRF
P11	g	7	Fallen off tree									no reading possible- fallen off tree
P11	h	0	ok				4.3			Acerv	Nursery		2017-07-10	CRF
P11	h	1	TL	1	0.5					Acerv	Nursery	Two similar-sized zones	2017-07-11	CRF
P11	h	3	TL	3	3					Acerv	Nursery		2017-07-13	CRF
P11	h	5	TL	3	3					Acerv	Nursery	Data from photo	2017-07-15	CRF
P11	h	7	TL	7, 6	6, 6		6.5	1.5	d	Acerv	Nursery		2017-07-17	CRF
P11	i	0	ok				3			Acerv	Nursery		2017-07-10	CRF
P11	i	1	ok							Acerv	Nursery		2017-07-11	CRF
P11	i	3	TL	2	1					Acerv	Nursery		2017-07-13	CRF
P11	i	5	TL	3	2					Acerv	Nursery	Data from photo	2017-07-15	CRF
P11	i	7	TL	5.5, 3	3.5,3		14	2	d	Acerv	Nursery		2017-07-17	CRF
P11	j	0	ok				0.5			Acerv	Nursery		2017-07-10	CRF
P11	j	1	ok							Acerv	Nursery		2017-07-11	CRF
P11	j	3	ok							Acerv	Nursery		2017-07-13	CRF
P11	j	5	TL	1	1					Acerv	Nursery	Data from photo	2017-07-15	CRF
P11	j	7	TL	4	2.5	d	4	2	d	Acerv	Nursery		2017-07-17	CRF
P12	a	0	ok				6 at one side 1.5 other			Acerv	Nursery	Inoculant sloughy- TL at both sides	2017-07-10	CRF
P12	a	1	ok							Acerv	Nursery		2017-07-11	CRF
P12	a	3	ok							Acerv	Nursery		2017-07-13	CRF
P12	a	5	ok							Acerv	Nursery		2017-07-15	CRF
P12	a	7	ok				8	1.5	d	Acerv	Nursery		2017-07-17	CRF
P12	b	0	ok				2.2			Acerv	Nursery		2017-07-10	CRF
P12	b	1	ok							Acerv	Nursery		2017-07-11	CRF
P12	b	3	ok							Acerv	Nursery		2017-07-13	CRF
P12	b	5	ok							Acerv	Nursery		2017-07-15	CRF
P12	b	7	d	8	3	d	8	1.5	d	Acerv	Nursery		2017-07-17	CRF
P12	c	0	ok				3 one side 3.5 other			Acerv	Nursery	Two branches	2017-07-10	CRF
P12	c	1	ok							Acerv	Nursery		2017-07-11	CRF
P12	c	3	ok							Acerv	Nursery		2017-07-13	CRF
P12	c	5	ok							Acerv	Nursery		2017-07-15	CRF
P12	c	7	TL	1.5	0.5		6	2	d	Acerv	Nursery		2017-07-17	CRF
P12	d	0	ok				1.5			Acerv	Nursery	sloughy	2017-07-10	CRF
P12	d	1	TL	3	2					Acerv	Nursery		2017-07-11	CRF
P12	d	3	TL	3	1.5					Acerv	Nursery		2017-07-13	CRF
P12	d	5	TL	4	2.5					Acerv	Nursery		2017-07-15	CRF
P12	d	7	TL	3.5	2		6	2	d	Acerv	Nursery		2017-07-17	CRF
P12	e	0	ok				4 one side 3.5 other			Acerv	Nursery	TL at both ends	2017-07-10	CRF
P12	e	1	ok							Acerv	Nursery		2017-07-11	CRF
P12	e	3	TL	5.5	4					Acerv	Nursery	50% TL	2017-07-13	CRF
P12	e	5	TL	5.5	8					Acerv	Nursery	Sampled early	2017-07-15	CRF
P12	e	7	TL	5	3.5	d	9	1	d	Acerv	Nursery	inoculant dead	2017-07-17	CRF
P12	f	0	ok				1.5			Acerv	Nursery		2017-07-10	CRF
P12	f	1	ok							Acerv	Nursery		2017-07-11	CRF
P12	f	3	ok							Acerv	Nursery		2017-07-13	CRF
P12	f	5	ok							Acerv	Nursery		2017-07-15	CRF
P12	f	7	ok				2	1	d	Acerv	Nursery		2017-07-17	CRF
P12	g	0	ok				5 onse side 4 other			Acerv	Nursery	splotchy, 5 on main branch 4 on one side of branch	2017-07-10	CRF
P12	g	1	ok							Acerv	Nursery		2017-07-11	CRF
P12	g	3	ok							Acerv	Nursery		2017-07-13	CRF
P12	g	5	ok							Acerv	Nursery		2017-07-15	CRF
P12	g	7	TL	0.5	0.5		10	1	d	Acerv	Nursery	inoculant dead	2017-07-17	CRF
P12	h	0	ok				2.5			Acerv	Nursery		2017-07-10	CRF
P12	h	1	ok							Acerv	Nursery		2017-07-11	CRF
P12	h	3	TL	4	2.5					Acerv	Nursery		2017-07-13	CRF
P12	h	5	TL	2	5					Acerv	Nursery		2017-07-15	CRF
P12	h	7	TL	6	2		9.5	2	d	Acerv	Nursery	inoculant dead	2017-07-17	CRF
P12	i	0	ok				4.5			Acerv	Nursery		2017-07-10	CRF
P12	i	1	ok							Acerv	Nursery		2017-07-11	CRF
P12	i	3	ok							Acerv	Nursery		2017-07-13	CRF
P12	i	5	ok							Acerv	Nursery		2017-07-15	CRF
P12	i	7	ok				10	1	d	Acerv	Nursery	inoculant dead	2017-07-17	CRF
P12	j	0	ok				2.5			Acerv	Nursery		2017-07-10	CRF
P12	j	1	ok							Acerv	Nursery		2017-07-11	CRF
P12	j	3	TL	2	1					Acerv	Nursery		2017-07-13	CRF
P12	j	5	TL	2.5	1.5					Acerv	Nursery		2017-07-15	CRF
P12	j	7	TL	1.5	1		5.5	1.5	d	Acerv	Nursery		2017-07-17	CRF
P2	x	0	ok				5			Acerv	Nursery		2017-07-10	CRF
P2	x	1	ok							Acerv	Nursery		2017-07-11	CRF
P2	x	3	ok							Acerv	Nursery		2017-07-13	CRF
P2	x	5	ok							Acerv	Nursery		2017-07-15	CRF
P2	x	7	ok				8	2.5		Acerv	Nursery		2017-07-17	CRF
P2	y	0	ok				2.5			Acerv	Nursery		2017-07-10	CRF
P2	y	1	ok							Acerv	Nursery		2017-07-11	CRF
P2	y	3	TL	4	2					Acerv	Nursery		2017-07-13	CRF
P2	y	5	TL	2	1					Acerv	Nursery		2017-07-15	CRF
P2	y	7	TL	6	2.5		2.5	1.5		Acerv	Nursery		2017-07-17	CRF
P2	z	0	ok				4.8			Acerv	Nursery		2017-07-10	CRF
P2	z	1	ok							Acerv	Nursery		2017-07-11	CRF
P2	z	3	ok							Acerv	Nursery		2017-07-13	CRF
P2	z	5	ok							Acerv	Nursery		2017-07-15	CRF
P2	z	7	TL	4	3	d	17	2		Acerv	Nursery		2017-07-17	CRF
P3	x	0	ok				2			Acerv	Nursery		2017-07-10	CRF
P3	x	1	ok							Acerv	Nursery		2017-07-11	CRF
P3	x	3	ok							Acerv	Nursery		2017-07-13	CRF
P3	x	5	ok							Acerv	Nursery		2017-07-15	CRF
P3	x	7	TL	4	3		6	1		Acerv	Nursery		2017-07-17	CRF
P3	y	0	ok				2.3			Acerv	Nursery		2017-07-10	CRF
P3	y	1	ok							Acerv	Nursery		2017-07-11	CRF
P3	y	3	ok							Acerv	Nursery		2017-07-13	CRF
P3	y	5	ok							Acerv	Nursery		2017-07-15	CRF
P3	y	7	TL	2	2		4	1.5		Acerv	Nursery		2017-07-17	CRF
P3	z	0	ok				3			Acerv	Nursery		2017-07-10	CRF
P3	z	1	ok							Acerv	Nursery		2017-07-11	CRF
P3	z	3	TL	5.5	2					Acerv	Nursery		2017-07-13	CRF
P3	z	5	d	18	8	d				Acerv	Nursery	No sample possible	2017-07-15	CRF
P4	x	0	ok				5.2			Acerv	Nursery		2017-07-10	CRF
P4	x	1	ok							Acerv	Nursery		2017-07-11	CRF
P4	x	3	TL	1	0.5					Acerv	Nursery	Two TL areas	2017-07-13	CRF
P4	x	5	TL	0.5	3					Acerv	Nursery		2017-07-15	CRF
P4	x	7	TL	3.5	2		8	2		Acerv	Nursery		2017-07-17	CRF
P4	y	0	ok				3			Acerv	Nursery		2017-07-10	CRF
P4	y	1	ok							Acerv	Nursery		2017-07-11	CRF
P4	y	3	ok							Acerv	Nursery		2017-07-13	CRF
P4	y	5	TL	2	2.5					Acerv	Nursery		2017-07-15	CRF
P4	y	7	TL	5	3		5	2		Acerv	Nursery		2017-07-17	CRF
P4	z	0	ok				4.2			Acerv	Nursery		2017-07-10	CRF
P4	z	1	ok							Acerv	Nursery		2017-07-11	CRF
P4	z	3	TL	0.5	0.5					Acerv	Nursery	Two TL areas	2017-07-13	CRF
P4	z	5	TL	2.5	0.5					Acerv	Nursery		2017-07-15	CRF
P4	z	7	TL	3	1.5		15	2		Acerv	Nursery		2017-07-17	CRF
P5	x	0	ok				1.9			Acerv	Nursery		2017-07-10	CRF
P5	x	1	ok							Acerv	Nursery		2017-07-11	CRF
P5	x	3	TL	4	2					Acerv	Nursery		2017-07-13	CRF
P5	x	5	d	17	6	d				Acerv	Nursery	no sample possible	2017-07-15	CRF
P5	y	0	ok				1			Acerv	Nursery		2017-07-10	CRF
P5	y	1	ok							Acerv	Nursery		2017-07-11	CRF
P5	y	3	ok							Acerv	Nursery		2017-07-13	CRF
P5	y	5	ok							Acerv	Nursery		2017-07-15	CRF
P5	y	7	ok				1.5	1.5		Acerv	Nursery		2017-07-17	CRF
P5	z	0	ok				1.3			Acerv	Nursery		2017-07-10	CRF
P5	z	1	ok							Acerv	Nursery		2017-07-11	CRF
P5	z	3	ok							Acerv	Nursery		2017-07-13	CRF
P5	z	5	ok							Acerv	Nursery		2017-07-15	CRF
P5	z	7	ok				1.5	1.5		Acerv	Nursery		2017-07-17	CRF
P6	x	0	ok				2			Acerv	Nursery		2017-07-10	CRF
P6	x	1	ok							Acerv	Nursery		2017-07-11	CRF
P6	x	3	TL	0.5	0.5					Acerv	Nursery		2017-07-13	CRF
P6	x	5	TL	0.5	0.5					Acerv	Nursery		2017-07-15	CRF
P6	x	7	TL	2	1.5		6	1.5		Acerv	Nursery		2017-07-17	CRF
P6	y	0	ok				5.3			Acerv	Nursery		2017-07-10	CRF
P6	y	1	ok							Acerv	Nursery		2017-07-11	CRF
P6	y	3	TL	0.5	0.5					Acerv	Nursery	two TL areas	2017-07-13	CRF
P6	y	5	TL	0.5	0.5					Acerv	Nursery		2017-07-15	CRF
P6	y	7	TL	0.5	1		5.5	2		Acerv	Nursery		2017-07-17	CRF
P6	z	0	ok				0.7			Acerv	Nursery		2017-07-10	CRF
P6	z	1	ok							Acerv	Nursery		2017-07-11	CRF
P6	z	3	ok							Acerv	Nursery		2017-07-13	CRF
P6	z	5	ok							Acerv	Nursery	Had fallen off tree- rehung	2017-07-15	CRF
P6	z	7	TL	0.25	0.25		18	1.5		Acerv	Nursery		2017-07-17	CRF
P7	a	0	ok				4 one side 2.5 other			Acerv	Nursery		2017-07-10	CRF
P7	a	1	ok							Acerv	Nursery		2017-07-11	CRF
P7	a	3	ok							Acerv	Nursery		2017-07-13	CRF
P7	a	5	ok							Acerv	Nursery		2017-07-15	CRF
P7	a	7	ok				8	2		Acerv	Nursery		2017-07-17	CRF
P7	b	0	ok				3			Acerv	Nursery		2017-07-10	CRF
P7	b	1	ok							Acerv	Nursery		2017-07-11	CRF
P7	b	3	TL	1	0.5					Acerv	Nursery		2017-07-13	CRF
P7	b	5	ok							Acerv	Nursery		2017-07-15	CRF
P7	b	7	ok				9	2		Acerv	Nursery		2017-07-17	CRF
P7	c	0	ok				2.3			Acerv	Nursery		2017-07-10	CRF
P7	c	1	ok							Acerv	Nursery		2017-07-11	CRF
P7	c	3	TL	2	0.5					Acerv	Nursery		2017-07-13	CRF
P7	c	5	TL	5	4					Acerv	Nursery		2017-07-15	CRF
P7	c	7	TL	6	4	d	5	2		Acerv	Nursery		2017-07-17	CRF
P7	d	0	ok				2.9			Acerv	Nursery		2017-07-10	CRF
P7	d	1	ok							Acerv	Nursery		2017-07-11	CRF
P7	d	3	ok							Acerv	Nursery		2017-07-13	CRF
P7	d	5	ok							Acerv	Nursery		2017-07-15	CRF
P7	d	7	TL	1.5	1		10	2		Acerv	Nursery		2017-07-17	CRF
P7	e	0	ok				1.8			Acerv	Nursery		2017-07-10	CRF
P7	e	1	ok							Acerv	Nursery		2017-07-11	CRF
P7	e	3	ok							Acerv	Nursery		2017-07-13	CRF
P7	e	5	TL	2	1					Acerv	Nursery		2017-07-15	CRF
P7	e	7	TL	5	3		11	2		Acerv	Nursery		2017-07-17	CRF
P7	f	0	ok				3.5			Acerv	Nursery		2017-07-10	CRF
P7	f	1	ok							Acerv	Nursery		2017-07-11	CRF
P7	f	3	ok							Acerv	Nursery		2017-07-13	CRF
P7	f	5	TL	2	1					Acerv	Nursery		2017-07-15	CRF
P7	f	7	TL	4	5		6	2		Acerv	Nursery		2017-07-17	CRF
P7	g	0	ok				1.4			Acerv	Nursery		2017-07-10	CRF
P7	g	1	ok							Acerv	Nursery		2017-07-11	CRF
P7	g	3	TL	0.5	0.5					Acerv	Nursery		2017-07-13	CRF
P7	g	5	TL	2.5	1					Acerv	Nursery		2017-07-15	CRF
P7	g	7	TL	6	5		12	2		Acerv	Nursery		2017-07-17	CRF
P7	h	0	ok				1			Acerv	Nursery		2017-07-10	CRF
P7	h	1	ok							Acerv	Nursery		2017-07-11	CRF
P7	h	3	ok							Acerv	Nursery		2017-07-13	CRF
P7	h	5	ok							Acerv	Nursery		2017-07-15	CRF
P7	h	7	ok				1	1		Acerv	Nursery		2017-07-17	CRF
P7	i	0	ok				1.7			Acerv	Nursery		2017-07-10	CRF
P7	i	1	ok							Acerv	Nursery		2017-07-11	CRF
P7	i	3	ok							Acerv	Nursery		2017-07-13	CRF
P7	i	5	ok							Acerv	Nursery		2017-07-15	CRF
P7	i	7	ok				2	2		Acerv	Nursery		2017-07-17	CRF
P7	j	0	ok				2.2			Acerv	Nursery		2017-07-10	CRF
P7	j	1	ok							Acerv	Nursery		2017-07-11	CRF
P7	j	3	TL	0.5	0.5					Acerv	Nursery	two areas of TL	2017-07-13	CRF
P7	j	5	TL	2	1					Acerv	Nursery		2017-07-15	CRF
P7	j	7	TL	4	3		7	2		Acerv	Nursery		2017-07-17	CRF
P8	a	0	ok				2.3			Acerv	Nursery		2017-07-10	CRF
P8	a	1	ok							Acerv	Nursery		2017-07-11	CRF
P8	a	3	ok							Acerv	Nursery		2017-07-13	CRF
P8	a	5	TL	2.5	1					Acerv	Nursery		2017-07-15	CRF
P8	a	7	TL	5	3		12.5	1.75	d	Acerv	Nursery		2017-07-17	CRF
P8	b	0	ok				5.1			Acerv	Nursery	multiple branches diseased	2017-07-10	CRF
p8	b	1	ok							Acerv	Nursery		2017-07-11	CRF
P8	b	3	ok							Acerv	Nursery		2017-07-13	CRF
P8	b	5	TL	2	1					Acerv	Nursery		2017-07-15	CRF
P8	b	7	TL	3.5	3.5		11	1	d	Acerv	Nursery		2017-07-17	CRF
P8	c	0	ok				5			Acerv	Nursery		2017-07-10	CRF
P8	c	1	ok							Acerv	Nursery		2017-07-11	CRF
P8	c	3	ok							Acerv	Nursery		2017-07-13	CRF
P8	c	5	ok							Acerv	Nursery		2017-07-15	CRF
P8	c	7	TL	1	1		16	1.5	d	Acerv	Nursery		2017-07-17	CRF
P8	d	0	ok				1.8			Acerv	Nursery		2017-07-10	CRF
P8	d	1	ok							Acerv	Nursery		2017-07-11	CRF
P8	d	3	ok							Acerv	Nursery		2017-07-13	CRF
P8	d	5	ok							Acerv	Nursery		2017-07-15	CRF
P8	d	7	TL	3	1.5		4.5	1.5	d	Acerv	Nursery		2017-07-17	CRF
P8	e	0	ok				3.5			Acerv	Nursery		2017-07-10	CRF
P8	e	1	ok							Acerv	Nursery		2017-07-11	CRF
P8	e	3	TL	4	4					Acerv	Nursery		2017-07-13	CRF
P8	e	5	TL	4.5	5.5					Acerv	Nursery		2017-07-15	CRF
P8	e	7	TL	4	3	d	12	1	d	Acerv	Nursery		2017-07-17	CRF
P8	f	0	ok				3			Acerv	Nursery		2017-07-10	CRF
P8	f	1	ok							Acerv	Nursery	Small crab in residence	2017-07-11	CRF
P8	f	3	TL	5	4					Acerv	Nursery		2017-07-13	CRF
P8	f	5	TL	10	10					Acerv	Nursery	Sampled early	2017-07-15	CRF
P8	f	7	TL	10	4	d	12	1.5	d	Acerv	Nursery		2017-07-17	CRF
P8	g	0	ok				7 one side 2.5 other			Acerv	Nursery		2017-07-10	CRF
P8	g	1	ok							Acerv	Nursery		2017-07-11	CRF
P8	g	3	TL	3	0.5					Acerv	Nursery		2017-07-13	CRF
P8	g	5	TL	5.5	1					Acerv	Nursery		2017-07-15	CRF
P8	g	7	TL	2	3		14	2	d	Acerv	Nursery		2017-07-17	CRF
P8	h	0	ok				3.5			Acerv	Nursery		2017-07-10	CRF
P8	h	1	ok							Acerv	Nursery		2017-07-11	CRF
P8	h	3	ok							Acerv	Nursery		2017-07-13	CRF
P8	h	5	ok							Acerv	Nursery		2017-07-15	CRF
P8	h	7	TL	0.5	0.5		17	1	d	Acerv	Nursery		2017-07-17	CRF
P8	i	0	ok				10 one side 6 other			Acerv	Nursery	tissue sloughing off	2017-07-10	CRF
P8	i	1	ok							Acerv	Nursery		2017-07-11	CRF
P8	i	3	ok							Acerv	Nursery		2017-07-13	CRF
P8	i	5	ok							Acerv	Nursery		2017-07-15	CRF
P8	i	7	TL	5	2		19	2	d	Acerv	Nursery		2017-07-17	CRF
P8	j	0	ok				3.5			Acerv	Nursery		2017-07-10	CRF
P8	j	1	ok							Acerv	Nursery		2017-07-11	CRF
P8	j	3	ok							Acerv	Nursery		2017-07-13	CRF
P8	j	5	ok							Acerv	Nursery		2017-07-15	CRF
P8	j	7	ok				19	2	d	Acerv	Nursery		2017-07-17	CRF
P9	a	0	ok				3.8			Acerv	Nursery		2017-07-10	CRF
P9	a	1	ok							Acerv	Nursery		2017-07-11	CRF
P9	a	3	TL	3	2					Acerv	Nursery		2017-07-13	CRF
P9	a	5	TL	5	4					Acerv	Nursery		2017-07-15	CRF
P9	a	7	TL	6	3	d	7	1.5	d	Acerv	Nursery		2017-07-17	CRF
P9	b	0	ok				10			Acerv	Nursery	Multiple branches diseased- tissue sloughing off	2017-07-10	CRF
P9	b	1	ok							Acerv	Nursery		2017-07-11	CRF
P9	b	3	TL	4	3					Acerv	Nursery	50% TL	2017-07-13	CRF
P9	b	5	d	8.5	10					Acerv	Nursery	No sample possible	2017-07-15	CRF
P9	b	7	d	4	3	d	10	1.5	d	Acerv	Nursery		2017-07-17	CRF
P9	c	0	ok				3			Acerv	Nursery		2017-07-10	CRF
P9	c	1	ok							Acerv	Nursery		2017-07-11	CRF
P9	c	3	ok							Acerv	Nursery	inoculant dead	2017-07-13	CRF
P9	c	5	TL	3.5	2.5					Acerv	Nursery		2017-07-15	CRF
P9	c	7	TL	11	4	d	17	1	d	Acerv	Nursery		2017-07-17	CRF
P9	d	0	ok				8.4			Acerv	Nursery	tissue sloughing off	2017-07-10	CRF
P9	d	1	ok							Acerv	Nursery		2017-07-11	CRF
P9	d	3	TL	4	2					Acerv	Nursery		2017-07-13	CRF
P9	d	5	TL	7	8					Acerv	Nursery	Sampled early	2017-07-15	CRF
P9	d	7	ok	12	5	d	8	1	d	Acerv	Nursery		2017-07-17	CRF
P9	e	0	ok				2.8			Acerv	Nursery		2017-07-10	CRF
P9	e	1	ok							Acerv	Nursery		2017-07-11	CRF
P9	e	3	ok							Acerv	Nursery		2017-07-13	CRF
P9	e	5	ok							Acerv	Nursery		2017-07-15	CRF
P9	e	7	ok				5	1	d	Acerv	Nursery	inoculant dead	2017-07-17	CRF
P9	f	0	ok				1.2			Acerv	Nursery		2017-07-10	CRF
P9	f	1	ok							Acerv	Nursery		2017-07-11	CRF
P9	f	3	ok							Acerv	Nursery		2017-07-13	CRF
P9	f	5	TL	11	6					Acerv	Nursery	Sampled early	2017-07-15	CRF
P9	f	7	TL	5	2		3	1	d	Acerv	Nursery		2017-07-17	CRF
P9	g	0	ok				4.5			Acerv	Nursery		2017-07-10	CRF
P9	g	1	ok							Acerv	Nursery		2017-07-11	CRF
P9	g	3	ok							Acerv	Nursery		2017-07-13	CRF
P9	g	5	TL	3	0.5					Acerv	Nursery		2017-07-15	CRF
P9	g	7	TL	2	1		12	1	d	Acerv	Nursery		2017-07-17	CRF
P9	h	0	ok				4.5			Acerv	Nursery		2017-07-10	CRF
P9	h	1	ok							Acerv	Nursery		2017-07-11	CRF
P9	h	3	ok							Acerv	Nursery		2017-07-13	CRF
P9	h	5	ok							Acerv	Nursery		2017-07-15	CRF
P9	h	7	TL	0.5	0.5		10	1	d	Acerv	Nursery		2017-07-17	CRF
P9	i	0	ok				2.2			Acerv	Nursery	tissue sloughing off	2017-07-10	CRF
P9	i	1	ok							Acerv	Nursery		2017-07-11	CRF
P9	i	3	TL	1.5	1					Acerv	Nursery		2017-07-13	CRF
P9	i	5	TL	2	1.5					Acerv	Nursery	Data from photo	2017-07-15	CRF
P9	i	7	TL	8	2.5		7	1.5	d	Acerv	Nursery		2017-07-17	CRF
P9	j	0	ok				2.7			Acerv	Nursery		2017-07-10	CRF
P9	j	1	ok							Acerv	Nursery		2017-07-11	CRF
P9	j	3	TL	2	1					Acerv	Nursery		2017-07-13	CRF
P9	j	5	TL	4	2					Acerv	Nursery		2017-07-15	CRF
P9	j	7	TL	6	2.5	d	5.5	2	d	Acerv	Nursery		2017-07-17	CRF

## Sheet: 2017
Genet	Replicate	Final status (TL=tissue loss; D=dead)	Day when tissue loss first obs (NT=not transmitted)	Final Lesion length (cm)	TL length/d
C17	a	TL	7	0.5	0.5
C17	b	TL	4	0.5	0.166667
C17	c	TL	7	1	1
C17	d	TL	4	6	2
C17	e	TL	4	2	0.666667
C17	f	OK	NT
C17	g	TL	4	0.5	0.166667
C17	h	TL	4	4	1.33333
C17	i	TL	4	4	1.33333
C17	j	TL	7	1	1
C18	a	TL	4	1	0.333333
C18	b	TL	7	9	9
C18	c	OK	NT
C18	d	OK	NT
C18	e	TL	4	4	1.33333
C18	f	TL	7	3	3
C18	g	OK	NT
C18	h	TL	2	4	0.8
C18	i	OK	NT
C18	j	TL	4	5	1.66667
C19	a	OK	NT
C19	b	TL	2	3.5	0.7
C19	c	TL	7	6	6
C19	d	TL	2	3.5	0.7
C19	e	TL	7	0.5	0.5
C19	f	OK	NT
C19	g	TL	7	0.5	0.5
C19	h	TL	7	0.5	0.5
C19	i	OK	NT
C19	j	OK	NT
C20	a	OK	NT
C20	b	OK	NT
C20	c	TL	7	2	2
C20	d	OK	NT
C20	e	TL	7	0.5	0.5
C20	f	OK	NT
C20	g	TL	4	2.5	0.833333
C20	h	TL	7	1	1
C20	i	TL	2	7	1.4
C20	j	OK	NT
C21	a	TL	4	6	2
C21	b	TL	4	11	3.66667
C21	c	TL	7	0.25	0.25
C21	d	TL	7	2.5	2.5
C21	e	TL	2	9.5	1.9
C21	f	TL	2	2.5	0.5
C21	g	TL	7	10	10
C21	h	TL	4	9	3
C21	i	TL	4	4.5	1.5
C21	j	TL	4	11.5	3.83333
C22	a	TL	4	2	0.666667
C22	b	TL	2	8	1.6
C22	c	TL	7	2	2
C22	d	TL	4	8.5	2.83333
C22	e	TL	7	3.5	3.5
C22	f	OK	NT
C22	g	TL	7	0.25	0.25
C22	h	TL	7	1.5	1.5
C22	i	TL	7	0.5	0.5
C22	j	TL	7	2	2
C23	a	TL	4	15	5
C23	b	TL	7	6	6
C23	c	TL	7	5	5
C23	d	TL	7	0.25	0.25
C23	e	OK	NT
C23	f	OK	NT
C23	g	OK	NT
C23	h	OK	NT
C23	i	TL	4	2	0.666667
C23	j	OK	NT
C24	a	OK	NT
C24	b	OK	NT
C24	c	D	7	15	15
C24	d	OK	NT
C24	e	TL	4	4	1.33333
C24	f	OK	NT
C24	g	OK	NT
C24	h	OK	NT
C24	i	TL	7	6.5	6.5
C24	j	OK	NT
C25	a	D	2	5	1
C25	b	OK	NT
C25	c	OK	NT
C25	d	D	4	11	3.66667
C25	e	OK	NT
C25	f	OK	NT
C25	g	OK	NT
C25	h	TL	7	1.5	1.5
C25	i	TL	7	3.5	3.5
C25	j	TL	2	4	0.8
C26	a	OK	NT
C26	b	TL	7	0.5	0.5
C26	c	OK	NT
C26	d	TL	7	2.5	2.5
C26	e	OK	NT
C26	f	OK	NT
C26	g	TL	7	0.25	0.25
C26	h	OK	NT
C26	i	OK	NT
C26	j	OK	NT
C28	a	TL	7	2	2
C28	b	TL	5	2	1
C28	c	TL	7	6	6
C28	d	D	3	5	1.25
C28	e	OK	NT
C28	f	TL	7	5	5
C28	g	OK	NT
C28	h	OK	NT
C28	i	OK	NT
C28	j	OK	NT
C29	a	OK	NT
C29	b	TL	5	1	0.5
C29	c	OK	NT
C29	d	OK	NT
C29	e	OK	NT
C29	f	OK	NT
C29	g	TL	5	4	2
C29	h	OK	NT
C29	i	TL	5	4.5	2.25
C29	j	TL	7	2	2
C30	a	OK	NT
C30	b	OK	NT
C30	c	OK	NT
C30	d	OK	NT
C30	e	D	1	8	1.33333
C30	f	TL	7	2	2
C30	g	OK	NT
C30	h	OK	NT
C30	i	D	5	7	3.5
C30	j	OK	NT
C31	a	TL	7	1	1
C31	b	OK	NT
C31	c	TL	7	3	3
C31	d	TL	7	1.5	1.5
C31	e	OK	NT
C31	f	D	3	7	1.75
C31	g	TL	7	2	2
C31	h	OK	NT
C31	i	OK	NT
C31	j	OK	NT
P10	a	TL	5	4	2
P10	b	D	3	16	4
P10	c	OK	NT
P10	d	TL	7	2	2
P10	e	TL	3	5	1.25
P10	f	TL	3	8	2
P10	g	TL	3	7	1.75
P10	h	TL	3	3	0.75
P10	i	TL	3	8	2
P10	j	TL	3	6	1.5
P11	a	TL	1	8	1.33333
P11	b	TL	1	4	0.666667
P11	c	TL	7	0.5	0.5
P11	d	TL	7	3	3
P11	e	TL	3	6	1.5
P11	f	OK	NT
P11	g	D	3	16	4
P11	h	TL	1	7	1.16667
P11	i	TL	3	5.5	1.375
P11	j	TL	5	4	2
P12	a	OK	NT
P12	b	D	7	8	8
P12	c	TL	7	1.5	1.5
P12	d	TL	1	3.5	0.583333
P12	e	TL	3	5	1.25
P12	f	OK	NT
P12	g	TL	7	0.5	0.5
P12	h	TL	3	6	1.5
P12	i	OK	NT
P12	j	TL	3	2.5	0.625
P7	a	OK	NT
P7	b	TL	3	1	0.25
P7	c	TL	3	6	1.5
P7	d	TL	7	1.5	1.5
P7	e	TL	5	5	2.5
P7	f	TL	5	4	2
P7	g	TL	3	6	1.5
P7	h	OK	NT
P7	i	OK	NT
P7	j	TL	3	4	1
P8	a	TL	5	5	2.5
P8	b	TL	5	3.5	1.75
P8	c	TL	7	1	1
P8	d	TL	7	3	3
P8	e	TL	3	4	1
P8	f	TL	3	10	2.5
P8	g	TL	3	5.5	1.375
P8	h	TL	7	0.5	0.5
P8	i	TL	7	5	5
P8	j	OK	NT
P9	a	TL	3	6	1.5
P9	b	D	3	8	2
P9	c	TL	5	11	5.5
P9	d	TL	3	12	3
P9	e	OK	NT
P9	f	TL	5	11	5.5
P9	g	TL	5	2	1
P9	h	TL	7	0.5	0.5
P9	i	TL	3	8	2
P9	j	TL	3	6	1.5

## Sheet: TransmissionReps_2016
Test genet	Replicate	Final Status (TL=tissue loss, D=dead)	Day when tissue loss first obs (NT=not transmitted)	Final lesion length (cm)
C1	a	OK	NT	0
C1	b	OK	NT	0
C1	c	TL	3	6.5
C1	d	D	1	15
C1	e	OK	NT	0
C1	g	OK	NT	0
C1	h	TL	5	6
C1	i	OK	NT	0
C1	j	TL	5	4
C10	a	OK	NT	0
C10	b	OK	NT	0
C10	c	OK	NT	0
C10	d	OK	NT	0
C10	e	OK	NT	0
C10	f	OK	NT	0
C10	g	TL	7	2
C10	h	OK	NT	0
C11	a	OK	NT	0
C11	b	OK	NT	0
C11	c	D	5	14
C11	d	OK	NT	0
C11	e	OK	NT	0
C11	f	OK	NT	0
C11	g	OK	NT	0
C11	h	OK	NT	0
C12	a	TL	4	12
C12	b	TL	2	11
C12	c	TL	4	3
C12	d	OK	NT	0
C12	e	TL	1	9
C12	f	OK	NT	0
C12	g	D	5	10
C12	h	OK	NT	0
C13	a	OK	NT	0
C13	b	TL	1	5
C13	c	OK	NT	0
C13	d	OK	NT	0
C13	e	TL	4	6.5
C13	f	OK	NT	0
C13	g	D	4	6.5
C13	h	TL	6	3.5
C14	a	OK	NT	0
C14	b	OK	NT	0
C14	c	OK	NT	0
C14	d	OK	NT	0
C14	e	OK	NT	0
C14	f	OK	NT	0
C14	g	OK	NT	0
C14	h	OK	NT	0
C15	a	OK	NT	0
C15	b	OK	NT	0
C15	c	OK	NT	0
C15	d	OK	NT	0
C15	e	OK	NT	0
C15	f	OK	NT	0
C15	g	TL	5	4.5
C15	h	OK	NT	0
C16	a	OK	NT	0
C16	b	D	4	12.5
C16	c	TL	6	5
C16	d	D	2	12
C16	e	D	4	13
C16	f	TL	2	10.5
C16	g	OK	NT	0
C16	h	OK	NT	0
C2	a	TL	5	4.5
C2	b	OK	NT	0
C2	c	OK	NT	0
C2	d	D	5	13
C2	e	OK	NT	0
C2	g	OK	NT	0
C2	h	TL	5	5
C2	i	OK	NT	0
C3	a	OK	NT	0
C3	b	OK	NT	0
C3	c	TL	7	0.5
C3	d	OK	NT	0
C3	e	TL	2	1.5
C3	g	OK	NT	0
C3	h	TL	7	0.5
C3	i	OK	NT	0
C4	a	OK	NT	0
C4	b	OK	NT	0
C4	c	OK	NT	0
C4	d	OK	NT	0
C4	e	OK	NT	0
C4	g	TL	5	3
C4	h	OK	NT	0
C4	i	OK	NT	0
C5	a	OK	NT	0
C5	b	OK	NT	0
C5	c	OK	NT	0
C5	d	D	3	21
C5	e	OK	NT	0
C5	g	OK	NT	0
C5	h	OK	NT	0
C5	i	OK	NT	0
C5	j	OK	NT	0
C6	a	TL	5	1.5
C6	b	TL	2	10.5
C6	c	OK	NT	0
C6	d	OK	NT	0
C6	e	OK	NT	0
C6	g	OK	NT	0
C6	h	OK	NT	0
C6	i	OK	NT	0
C6	j	OK	NT	0
C7	a	OK	NT	0
C7	b	OK	NT	0
C7	c	OK	NT	0
C7	d	OK	NT	0
C7	e	TL	5	8
C7	f	D	5	12
C7	g	OK	NT	0
C7	h	TL	5	9.5
C8	a	TL	7	7
C8	b	OK	NT	0
C8	c	OK	NT	0
C8	d	TL	5	11
C8	e	OK	NT	0
C8	f	TL	1	8
C8	g	TL	7	6
C8	h	TL	3	12
C9	a	OK	NT	0
C9	b	OK	NT	0
C9	c	OK	NT	0
C9	d	OK	NT	0
C9	e	OK	NT	0
C9	f	OK	NT	0
C9	g	OK	NT	0
C9	h	OK	NT	0
P1	a	OK	NT	0
P1	b	OK	NT	0
P1	c	OK	NT	0
P1	d	OK	NT	0
P1	e	OK	NT	0
P1	g	OK	NT	0
P1	h	OK	NT	0
P1	i	OK	NT	0
P1	j	OK	NT	0
P2	a	OK	NT	0
P2	b	OK	NT	0
P2	c	TL	5	4
P2	d	OK	NT	0
P2	e	OK	NT	0
P2	g	OK	NT	0
P2	h	OK	NT	0
P2	i	TL	3	6
P2	j	OK	NT	0
P3	a	D	5	8
P3	b	TL	7	2
P3	c	TL	5	3
P3	d	TL	3	1
P3	e	OK	NT	0
P3	g	TL	3	7
P3	h	OK	NT	0
P4	a	TL	3	12
P4	b	D	3	10.5
P4	c	OK	NT	0
P4	d	OK	NT	0
P4	e	OK	NT	0
P4	g	OK	NT	0
P4	h	D	5	10
P4	i	OK	NT	0
P4	j	OK	NT	0
P4	k	OK	NT	0
P5	a	TL	1	8
P5	b	OK	NT	0
P5	c	OK	NT	0
P5	d	OK	NT	0
P5	e	TL	3	7
P5	g	OK	NT	0
P5	h	OK	NT	0
P5	i	OK	NT	0
P6	a	OK	NT	0
P6	b	D	1	10	REMOVED and fixed early due to imminent death
P6	c	TL	1	9	REMOVED and fixed early due to imminent death
P6	d	OK	NT	0
P6	e	OK	NT	0
P6	g	OK	NT	0
P6	h	TL	5	6
P6	i	OK	NT	0
P6	j	D	3	13
P6	k	OK	NT	0

## Sheet: 2016_Controls
These replicates were paired with a 'healthy' inoculate (no visible tissue loss or lesion)
Test genet	Replicate	Final Status (TL=tissue loss, D=dead)
C2	j	OK
C3	j	OK
C4	j	OK
C6	k	OK
P1	f	OK
P2	f	OK
P3	f	OK
P5	j	OK
P5	k	OK

## Sheet: Additional TL Reps_2016
These data represent a second inoculation trial conducted on the same replicates
They are included in the reported TL rate and day TL first obs data, but not the transmission risks (because they are duplicates)
Test genet	Replicate	Final Status (TL=tissue loss, D=dead)	Day when tissue loss first obs (NT=not transmitted)	Final lesion length (cm)
C1	a-2	TL	5	3
C2	c-2	TL	5	3
C3	b-2	TL	5	2
C5	e-2	TL	7	2
C6	e-2	D	5	10
P2	a-2	TL	7	1.5
P2	d-2	TL	5	12
P4	e-2	TL	3	12
P5	b-2	TL	7	2
P6	e-2	TL	7	0.5

## Sheet: Inactive-Adjusted Summary
Genet	Source	Average Days to Tissue Loss	Percent Infected	Average Rate of Replicate Tissue Loss (cm2/day)	Total Number of Usable Replicates
*C14	FWC	#REF!	1	#REF!	3
C17	UM	#REF!	0.9	#REF!	10
C18	UM	#REF!	0.75	#REF!	8
C19	UM	#REF!	0.666667	#REF!	9
C20	UM	#REF!	0.555556	#REF!	9
C21	UM	#REF!	1	#REF!	10
C22	UM	#REF!	0.888889	#REF!	9
C23	UM	#REF!	0.833333	#REF!	6
C24	UM	#REF!	0.375	#REF!	8
C25	UM	#REF!	0.625	#REF!	8
C26	UM	#REF!	0.428571	#REF!	7
C28	FWC	#REF!	0.714286	#REF!	7
C29	FWC	#REF!	0.571429	#REF!	7
C30	FWC	#REF!	0.428571	#REF!	7
C31	FWC	#REF!	0.625	#REF!	8
*C9	FWC	#REF!	1	#REF!	3
*P1	CRF	#REF!	0.666667	#REF!	3
P10	CRF	#REF!	0.9	#REF!	10
P11	CRF	#REF!	0.9	#REF!	10
P12	CRF	#REF!	0.7	#REF!	10
P2	CRF	#REF!	0.666667	#REF!	3
P3	CRF	#REF!	1	#REF!	3
P4	CRF	#REF!	1	#REF!	3
P5	CRF	#REF!	0.333333	#REF!	3
P6	CRF	#REF!	1	#REF!	3
P7	CRF	#REF!	0.777778	#REF!	9
P8	CRF	#REF!	0.9	#REF!	10
P9	CRF	#REF!	0.9	#REF!	10
